# Supplementary material for: An inflamed tumor cell subpopulation promotes chemotherapy resistance in triple negative breast cancer
Source: Sci Rep. 2024 Feb 14;14:3694. doi: 10.1038/s41598-024-53999-w (PMC10866903; doi:10.1038/s41598-024-53999-w)
Supplement: Supplementary file 1 — Supplementary Information 1. [file 41598_2024_53999_MOESM1_ESM.xlsx]

## Sheet: Sheet1
Cell Ranger v 1.1.0
Sample	Number of Cells	Mean Reads per Cell	Median Genes per Cell	Number of Reads	Valid Barcodes	Reads Mapped Confidently to Transcriptome	Reads Mapped Confidently to Exonic Regions	Reads Mapped Confidently to Intronic Regions	Reads Mapped Confidently to Intergenic Regions	cDNA PCR Duplication	Q30 Bases in Barcode	Q30 Bases in Read 1	Q30 Bases in Sample Index	Q30 Bases in UMI	Fraction Reads in Cells	Median UMI Counts per Cell
HCI-002	4685	15633	615	73244785	0.755	0.512	0.545	0.216	0.097	0.637	0.655	0.887	0.926	0.846	0.693	1195
MCF7	16273	3405	779	55413060	0.757	0.695	0.734	0.076	0.053	0.029	0.659	0.886	0.921	0.841	0.915	1422
MDAMB231	19173	3125	829	59934408	0.758	0.705	0.744	0.084	0.044	0.04	0.663	0.884	0.921	0.846	0.917	1337
SKBR3	11388	5405	971	61553427	0.758	0.697	0.73	0.077	0.05	0.046	0.658	0.89	0.926	0.852	0.915	2241
HCC38	3080	90298	4852	278118433	0.908	0.701		0.078	0.048	0.468	0.795	0.811	0.905	0.821	0.921	26259
Sequencing
Number of Reads. Total number of single-end reads that were sequenced.
Valid Barcodes. Fraction of reads with barcodes that match the whitelist.
Reads Mapped Confidently to Transcriptome. Fraction of reads that mapped to a unique gene in the transcriptome with a high mapping quality score as reported by the aligner.
Reads Mapped Confidently to Exonic Regions. Fraction of reads that mapped to the exonic regions of the genome with a high mapping quality score as reported by the aligner.
Reads Mapped Confidently to Intronic Regions. Fraction of reads that mapped to the intronic regions of the genome with a high mapping quality score as reported by the aligner.
Reads Mapped Confidently to Intergenic Regions. Fraction of reads that mapped to the intergenic regions of the genome with a high mapping quality score as reported by the aligner.
cDNA PCR Duplication. The fraction of duplicated reads that can be attributed to the cDNA amplification process; this is the number of non-unique reads divided by the number of reads.
Q30 Bases in Barcode. Fraction of bases with Q-score at least 30 in the cell barcode sequences.
Q30 Bases in Read 1. Fraction of bases with Q-score at least 30 in the read 1 sequences.
Q30 Bases in Sample Index. Fraction of bases with Q-score at least 30 in the sample index sequences.
Q30 Bases in UMI. Fraction of bases with Q-score at least 30 in the UMI sequences.
Cells
Number of Cells. The total number of barcodes associated with cell-containing partitions, based on the barcode count distribution.
Fraction Reads in Cells. The fraction of barcoded, confidently mapped reads with cell-associated barcodes.
Mean Reads per Cell. The total number of sequenced reads divided by the number of barcodes associated with cell-containing partitions.
Median Genes per Cell. The median number of genes detected per cell-associated barcode. Detection is defined as the presence of at least 1 UMI count.
Median UMI Counts per Cell. The median number of UMI counts per cell-associated barcode.
