# Supplementary material for: An inflamed tumor cell subpopulation promotes chemotherapy resistance in triple negative breast cancer
Source: Sci Rep. 2024 Feb 14;14:3694. doi: 10.1038/s41598-024-53999-w (PMC10866903; doi:10.1038/s41598-024-53999-w)
Supplement: Supplementary file 2 — Supplementary Information 2. [file 41598_2024_53999_MOESM2_ESM.xlsx]

## Sheet: HCC38
	p_val	avg_log2FC	pct.1	pct.2	p_val_adj	cluster	gene
CRYAB	3.00474e-249	1.31199	0.962	0.48	5.48575e-245	0	CRYAB
IGFBP7	1.31742e-248	1.67412	0.884	0.299	2.40521e-244	0	IGFBP7
SYT8	1.56458e-216	0.984408	0.837	0.271	2.85644e-212	0	SYT8
APOE	3.04159e-204	1.06575	0.862	0.328	5.55303e-200	0	APOE
AARD	1.89007e-200	2.16288	0.975	0.853	3.4507e-196	0	AARD
TIMP3	1.77878e-165	2.21312	0.687	0.238	3.24752e-161	0	TIMP3
CALD1	5.68674e-158	0.956777	0.974	0.814	1.03823e-153	0	CALD1
RP11-532F12.5	5.12075e-146	0.731159	0.941	0.683	9.34895e-142	0	RP11-532F12.5
LEPREL1	1.21823e-142	0.734868	0.739	0.318	2.22412e-138	0	LEPREL1
RPS19	1.03446e-132	0.501239	1	1	1.88862e-128	0	RPS19
OST4	8.06195e-127	0.585964	1	0.997	1.47187e-122	0	OST4
TRAPPC6A	1.13691e-117	0.655599	0.941	0.778	2.07566e-113	0	TRAPPC6A
RPLP1	1.18012e-114	0.457431	1	1	2.15455e-110	0	RPLP1
RCN2	3.34e-114	0.556141	0.997	0.989	6.09783e-110	0	RCN2
FCGRT	2.02048e-110	0.588735	0.912	0.682	3.68879e-106	0	FCGRT
TPM1	5.98114e-109	0.810096	1	0.996	1.09198e-104	0	TPM1
TPT1	3.43638e-108	0.434217	1	1	6.27381e-104	0	TPT1
FTL	8.22993e-108	0.881251	1	0.999	1.50254e-103	0	FTL
COL9A3	9.30688e-108	0.653544	0.721	0.342	1.69916e-103	0	COL9A3
MYL9	4.15074e-107	1.09689	0.978	0.938	7.578e-103	0	MYL9
CST6	1.98809e-105	0.957306	0.947	0.818	3.62966e-101	0	CST6
COX8A	4.66787e-103	0.414718	1	1	8.52213e-99	0	COX8A
CCDC50	6.18128e-102	0.62258	0.973	0.911	1.12852e-97	0	CCDC50
COX6B1	2.64484e-101	0.4204	1	1	4.82868e-97	0	COX6B1
GNG5	2.3213e-99	0.483339	0.994	0.986	4.238e-95	0	GNG5
TMED2	7.19877e-97	0.468129	1	0.999	1.31428e-92	0	TMED2
CALM3	1.78611e-96	0.567706	0.998	0.997	3.2609e-92	0	CALM3
SDC2	1.90768e-95	1.02902	0.958	0.891	3.48285e-91	0	SDC2
RPS16	9.60133e-94	0.385217	1	1	1.75291e-89	0	RPS16
RBP4	2.16306e-93	0.724229	0.418	0.111	3.9491e-89	0	RBP4
RHOD	1.5395e-90	0.6123	0.989	0.971	2.81067e-86	0	RHOD
TMEM54	1.00193e-89	0.500704	0.958	0.884	1.82922e-85	0	TMEM54
CTC-276P9.1	2.44713e-87	0.264429	0.39	0.095	4.46772e-83	0	CTC-276P9.1
ERCC1	5.94072e-87	0.463153	0.984	0.956	1.0846e-82	0	ERCC1
TMEM147	7.46721e-87	0.500404	0.997	0.993	1.36329e-82	0	TMEM147
CTGF	1.376e-86	1.60833	0.704	0.411	2.51217e-82	0	CTGF
B2M	6.79758e-86	0.493255	1	1	1.24103e-81	0	B2M
BRK1	1.25081e-85	0.377767	1	1	2.2836e-81	0	BRK1
CYB5A	5.64835e-84	0.493962	0.763	0.464	1.03122e-79	0	CYB5A
PLAC9	4.02422e-83	0.261191	0.288	0.046	7.34703e-79	0	PLAC9
ARL6IP4	2.9697e-82	0.395254	0.999	0.995	5.42178e-78	0	ARL6IP4
PRDX5	1.43288e-80	0.425521	1	0.99	2.616e-76	0	PRDX5
KTN1	3.47509e-80	0.506529	0.999	0.996	6.34448e-76	0	KTN1
RP11-490M8.1	2.38986e-79	0.375735	0.578	0.26	4.36317e-75	0	RP11-490M8.1
SERF2	1.50758e-78	0.356111	1	1	2.75239e-74	0	SERF2
SPHK1	2.42471e-76	0.565621	0.85	0.641	4.4268e-72	0	SPHK1
IGFBP2	2.75916e-76	0.354217	0.346	0.083	5.03739e-72	0	IGFBP2
HLA-B	4.4606e-76	0.540566	1	0.999	8.14373e-72	0	HLA-B
WFDC2	2.46435e-75	0.363412	0.839	0.572	4.49917e-71	0	WFDC2
PITX1	3.08013e-75	0.560096	0.807	0.568	5.62339e-71	0	PITX1
ATP6V1F	7.97313e-75	0.422552	0.998	0.994	1.45565e-70	0	ATP6V1F
LINC00662	1.80542e-72	0.473697	0.826	0.565	3.29616e-68	0	LINC00662
TMEM123	1.83859e-72	0.506353	0.986	0.969	3.35671e-68	0	TMEM123
APOC1	2.79204e-72	0.480763	0.814	0.623	5.09742e-68	0	APOC1
KLK10	1.2273e-71	0.544322	0.811	0.569	2.24069e-67	0	KLK10
POLR2J	1.32662e-71	0.411505	0.991	0.993	2.42201e-67	0	POLR2J
CHCHD10	4.21857e-71	0.440531	0.998	0.997	7.70185e-67	0	CHCHD10
EMC4	9.96286e-71	0.402237	0.991	0.989	1.81892e-66	0	EMC4
NFIB	5.29338e-70	0.493468	0.825	0.61	9.66413e-66	0	NFIB
LMO4	7.77979e-70	0.831781	0.894	0.735	1.42036e-65	0	LMO4
CAV2	1.23665e-69	0.640807	0.967	0.897	2.25775e-65	0	CAV2
C9orf3	6.59679e-69	0.559354	0.97	0.894	1.20438e-64	0	C9orf3
MESP1	4.61642e-68	0.602661	0.799	0.618	8.42819e-64	0	MESP1
TFPT	5.97267e-68	0.427426	0.949	0.848	1.09043e-63	0	TFPT
ZNF428	9.8395e-68	0.409324	0.869	0.693	1.7964e-63	0	ZNF428
MXD4	3.24372e-67	0.367279	0.616	0.331	5.92206e-63	0	MXD4
ACTA2	3.40408e-67	1.00977	0.333	0.093	6.21483e-63	0	ACTA2
FTH1	4.85681e-65	0.436068	1	1	8.86708e-61	0	FTH1
NPR3	3.14832e-64	0.318048	0.314	0.082	5.74789e-60	0	NPR3
TXNRD1	1.39844e-63	0.641512	0.856	0.706	2.55312e-59	0	TXNRD1
CRNDE	5.0188e-63	0.451157	0.967	0.936	9.16282e-59	0	CRNDE
MIA	1.3133e-62	0.51094	0.903	0.748	2.39769e-58	0	MIA
PDIA6	3.10617e-61	0.390374	0.99	0.97	5.67093e-57	0	PDIA6
MRPL33	1.67909e-60	0.443575	0.908	0.852	3.06552e-56	0	MRPL33
RPL4	1.72866e-60	0.335285	1	0.999	3.15601e-56	0	RPL4
LMAN2	7.01105e-59	0.331608	0.998	0.994	1.28001e-54	0	LMAN2
RNF212	9.0124e-59	0.452442	0.763	0.565	1.64539e-54	0	RNF212
C7orf50	2.30944e-58	0.406549	0.982	0.965	4.21635e-54	0	C7orf50
GYPC	4.75813e-58	0.426762	0.792	0.59	8.68692e-54	0	GYPC
SPEG	5.39523e-58	0.270792	0.447	0.188	9.85008e-54	0	SPEG
TACSTD2	3.00302e-57	0.499244	0.938	0.867	5.48261e-53	0	TACSTD2
SLC26A2	3.41294e-57	0.315992	0.384	0.145	6.231e-53	0	SLC26A2
KRT81	2.39963e-56	0.572162	0.999	0.999	4.381e-52	0	KRT81
CHMP3	2.45909e-56	0.341127	0.986	0.979	4.48956e-52	0	CHMP3
TXNL4A	1.83525e-55	0.432614	0.981	0.977	3.35062e-51	0	TXNL4A
2023-09-15	6.16741e-55	0.390478	0.994	0.985	1.12598e-50	0	2023-09-15
GLTSCR2	1.17862e-54	0.426132	0.958	0.915	2.15181e-50	0	GLTSCR2
CCNI	2.36732e-54	0.358998	0.998	0.999	4.32202e-50	0	CCNI
NDUFA2	7.19906e-54	0.323232	0.99	0.986	1.31433e-49	0	NDUFA2
ARPC1B	4.48587e-53	0.508669	0.984	0.984	8.18985e-49	0	ARPC1B
MEA1	4.97535e-53	0.338984	0.975	0.952	9.0835e-49	0	MEA1
SPINT2	3.60104e-52	0.311312	1	1	6.57442e-48	0	SPINT2
EI24	9.03353e-52	0.353904	0.916	0.837	1.64925e-47	0	EI24
IDH2	2.22038e-51	0.407772	0.987	0.981	4.05375e-47	0	IDH2
EMC7	3.10409e-51	0.373506	0.969	0.949	5.66713e-47	0	EMC7
ZNF655	6.48573e-51	0.329767	0.724	0.514	1.1841e-46	0	ZNF655
TMEM219	6.67827e-51	0.365049	0.969	0.943	1.21925e-46	0	TMEM219
SEPW1	8.90677e-51	0.436247	0.969	0.94	1.62611e-46	0	SEPW1
RPS25	3.85091e-50	0.273362	1	1	7.03061e-46	0	RPS25
ACP1	2.49034e-49	0.288482	0.999	0.998	4.54662e-45	0	ACP1
FIBP	2.83483e-49	0.323081	0.992	0.984	5.17556e-45	0	FIBP
S100A1	6.09961e-49	0.409687	0.791	0.616	1.11361e-44	0	S100A1
GPX3	6.98199e-49	0.534635	0.93	0.883	1.2747e-44	0	GPX3
MZT2B	1.10433e-48	0.339487	0.998	0.991	2.01618e-44	0	MZT2B
FAM213A	1.61989e-48	0.343656	0.934	0.844	2.95743e-44	0	FAM213A
RPL13A	1.05339e-47	0.322259	1	1	1.92317e-43	0	RPL13A
MEST	1.42145e-47	0.872824	0.997	0.998	2.59515e-43	0	MEST
DAP	1.4253e-47	0.314317	0.935	0.853	2.60217e-43	0	DAP
KRT10	2.29938e-47	0.342242	0.987	0.984	4.19798e-43	0	KRT10
CKB	3.00412e-47	0.398857	0.896	0.765	5.48462e-43	0	CKB
MT1G	4.93209e-47	0.399829	0.555	0.309	9.00452e-43	0	MT1G
BCL7C	6.55436e-47	0.376985	0.962	0.955	1.19663e-42	0	BCL7C
ITGB1BP1	2.30855e-46	0.355048	0.937	0.909	4.21473e-42	0	ITGB1BP1
CTC-459F4.3	2.44717e-46	0.315644	0.622	0.379	4.46779e-42	0	CTC-459F4.3
USMG5	2.90549e-46	0.31509	0.965	0.944	5.30456e-42	0	USMG5
SETD5-AS1	4.42207e-46	0.377424	0.979	0.963	8.07337e-42	0	SETD5-AS1
LSR	1.23534e-45	0.319827	0.91	0.834	2.25537e-41	0	LSR
CLDN3	2.23369e-45	0.456298	0.771	0.562	4.07805e-41	0	CLDN3
EEF1D	3.65081e-45	0.285808	0.997	0.995	6.66529e-41	0	EEF1D
BACE2	6.73372e-45	0.317568	0.685	0.493	1.22938e-40	0	BACE2
USF2	1.1499e-44	0.314464	0.808	0.624	2.09938e-40	0	USF2
ITM2C	1.20646e-44	0.397367	0.987	0.971	2.20264e-40	0	ITM2C
KRT5	1.45154e-44	0.347662	0.29	0.093	2.65008e-40	0	KRT5
SYT12	2.01887e-43	0.260597	0.465	0.233	3.68586e-39	0	SYT12
KRT86	3.91246e-43	0.341542	0.592	0.356	7.14298e-39	0	KRT86
HINT1	4.10154e-43	0.254147	1	1	7.48818e-39	0	HINT1
DNAJC4	6.24063e-43	0.336852	0.881	0.805	1.13935e-38	0	DNAJC4
MOB1A	6.99408e-43	0.323078	0.974	0.95	1.27691e-38	0	MOB1A
EFEMP1	1.39482e-42	0.983916	0.974	0.971	2.54652e-38	0	EFEMP1
SH3GLB1	1.48432e-42	0.300097	0.991	0.992	2.70991e-38	0	SH3GLB1
ROCK2	3.21056e-42	0.27224	0.597	0.392	5.86151e-38	0	ROCK2
EVA1A	3.3081e-42	0.287308	0.494	0.275	6.0396e-38	0	EVA1A
HIST1H4H	3.36177e-42	0.429491	0.942	0.845	6.13758e-38	0	HIST1H4H
EFHD1	4.08768e-42	0.415436	0.62	0.412	7.46288e-38	0	EFHD1
CALU	6.24353e-42	0.409511	0.951	0.937	1.13988e-37	0	CALU
ARPC1A	8.23395e-42	0.3919	0.989	0.982	1.50327e-37	0	ARPC1A
CAV1	9.34503e-42	0.655102	0.966	0.93	1.70612e-37	0	CAV1
COX7A2L	3.60622e-41	0.276329	0.995	0.988	6.58387e-37	0	COX7A2L
UBE2D2	3.91199e-41	0.303057	0.997	0.997	7.14212e-37	0	UBE2D2
DHRS12	2.54037e-40	0.259109	0.619	0.422	4.63795e-36	0	DHRS12
KRT23	2.70699e-40	0.31663	0.445	0.214	4.94215e-36	0	KRT23
IMPA2	4.05583e-40	0.374441	0.916	0.855	7.40472e-36	0	IMPA2
RARRES1	4.30424e-40	0.607721	0.9	0.8	7.85826e-36	0	RARRES1
EN1	1.35732e-39	0.325766	0.707	0.52	2.47806e-35	0	EN1
MFGE8	2.15679e-39	0.319164	0.702	0.52	3.93766e-35	0	MFGE8
C6orf48	2.2838e-39	0.349738	0.929	0.866	4.16954e-35	0	C6orf48
RPS27	3.23949e-39	0.317126	1	1	5.91434e-35	0	RPS27
RNASEH2C	5.23054e-39	0.313026	0.969	0.977	9.54939e-35	0	RNASEH2C
AXL	5.83706e-39	0.267197	0.57	0.346	1.06567e-34	0	AXL
TPTEP1	6.2127e-39	0.254238	0.637	0.39	1.13425e-34	0	TPTEP1
NINJ1	1.15358e-38	0.553073	0.95	0.904	2.10609e-34	0	NINJ1
AP2S1	1.57609e-38	0.253016	1	0.999	2.87746e-34	0	AP2S1
SSSCA1	3.38708e-38	0.311117	0.968	0.935	6.18379e-34	0	SSSCA1
MRP63	4.23653e-38	0.288937	1	0.996	7.73463e-34	0	MRP63
ASS1	4.39377e-38	0.280044	0.647	0.436	8.02171e-34	0	ASS1
GBAS	5.08167e-38	0.321781	0.943	0.903	9.27761e-34	0	GBAS
DMKN	8.97397e-38	0.320097	0.971	0.954	1.63838e-33	0	DMKN
NEAT1	1.33222e-37	0.434496	0.982	0.954	2.43223e-33	0	NEAT1
SERP1	2.31172e-37	0.275971	0.999	0.996	4.2205e-33	0	SERP1
ZNHIT1	2.38753e-37	0.303238	0.971	0.959	4.3589e-33	0	ZNHIT1
C12orf75	2.93099e-37	0.461793	0.977	0.973	5.35111e-33	0	C12orf75
RMDN3	3.16839e-37	0.303039	0.777	0.661	5.78454e-33	0	RMDN3
FBXO32	4.44994e-37	1.16539	0.943	0.88	8.12426e-33	0	FBXO32
ORMDL1	5.0722e-37	0.303532	0.987	0.98	9.26032e-33	0	ORMDL1
TOMM40	5.52298e-37	0.371524	0.993	0.99	1.00833e-32	0	TOMM40
FXYD5	1.33422e-36	0.311388	0.959	0.94	2.43588e-32	0	FXYD5
HIGD2A	3.07755e-36	0.270756	0.979	0.978	5.61869e-32	0	HIGD2A
PRKRA	6.784e-36	0.281257	0.981	0.963	1.23856e-31	0	PRKRA
UQCRFS1	7.74533e-36	0.266949	1	0.987	1.41406e-31	0	UQCRFS1
ASPH	9.56109e-36	0.435301	0.992	0.982	1.74557e-31	0	ASPH
BRI3	1.24544e-35	0.34971	0.91	0.828	2.2738e-31	0	BRI3
HSBP1L1	2.83118e-35	0.302862	0.885	0.804	5.16889e-31	0	HSBP1L1
LY6E	2.83185e-35	0.314141	0.997	0.996	5.17011e-31	0	LY6E
ACTN4	8.06332e-35	0.272906	0.977	0.945	1.47212e-30	0	ACTN4
PHF19	2.4749e-34	0.396238	0.771	0.692	4.51843e-30	0	PHF19
PARL	5.43713e-34	0.277665	0.946	0.942	9.92657e-30	0	PARL
HCFC1R1	6.14495e-34	0.331869	0.908	0.866	1.12188e-29	0	HCFC1R1
ERLEC1	6.56633e-34	0.29503	0.902	0.843	1.19881e-29	0	ERLEC1
UCP2	2.65118e-33	0.358453	0.828	0.74	4.84026e-29	0	UCP2
CLPTM1	3.04909e-33	0.255484	0.89	0.803	5.56672e-29	0	CLPTM1
PRADC1	3.50443e-33	0.267212	0.744	0.603	6.39803e-29	0	PRADC1
RNF7	4.44261e-32	0.263189	0.997	0.998	8.11088e-28	0	RNF7
YIF1A	4.6846e-32	0.255555	0.997	0.994	8.55268e-28	0	YIF1A
C12orf57	6.37486e-32	0.297728	0.967	0.947	1.16386e-27	0	C12orf57
Z83851.1	1.94916e-31	0.305801	0.611	0.434	3.55858e-27	0	Z83851.1
SYNGR1	2.45992e-31	0.284345	0.779	0.659	4.49107e-27	0	SYNGR1
BOLA3	4.64004e-31	0.285461	0.994	0.992	8.47131e-27	0	BOLA3
DNPH1	1.28844e-30	0.274058	0.853	0.786	2.3523e-26	0	DNPH1
KLK5	1.29689e-30	0.355839	0.995	0.992	2.36772e-26	0	KLK5
ABI2	1.37678e-30	0.255394	0.957	0.925	2.51359e-26	0	ABI2
YWHAQ	1.85973e-30	0.251091	0.986	0.984	3.39531e-26	0	YWHAQ
LINC00152	2.88073e-30	0.375947	0.958	0.948	5.25934e-26	0	LINC00152
YIPF3	4.70681e-30	0.255762	0.804	0.706	8.59323e-26	0	YIPF3
TGFB1I1	1.81112e-29	0.276788	0.613	0.436	3.30657e-25	0	TGFB1I1
TSC22D4	2.06143e-29	0.254383	0.732	0.6	3.76356e-25	0	TSC22D4
POLR2I	3.35265e-29	0.268052	0.993	0.987	6.12093e-25	0	POLR2I
NUDT14	6.55082e-29	0.266844	0.946	0.93	1.19598e-24	0	NUDT14
CNN3	7.1382e-29	0.269549	0.991	0.976	1.30322e-24	0	CNN3
BAD	9.50998e-29	0.250529	0.985	0.961	1.73624e-24	0	BAD
DSTN	2.49252e-28	0.371904	1	1	4.55059e-24	0	DSTN
PCSK1N	2.76994e-28	0.28421	0.898	0.833	5.05707e-24	0	PCSK1N
TP53I13	6.63914e-28	0.255412	0.877	0.819	1.21211e-23	0	TP53I13
OGFRL1	6.66532e-28	0.321865	0.846	0.805	1.21689e-23	0	OGFRL1
CEBPG	1.72242e-27	0.285856	0.834	0.77	3.14461e-23	0	CEBPG
G0S2	2.35537e-27	0.507641	0.328	0.167	4.3002e-23	0	G0S2
EIF3L	3.33036e-27	0.280851	0.952	0.915	6.08025e-23	0	EIF3L
DRAP1	4.10463e-27	0.27949	1	0.997	7.49383e-23	0	DRAP1
EID1	6.26441e-27	0.267502	0.99	0.983	1.14369e-22	0	EID1
FIS1	6.68117e-27	0.255992	0.952	0.94	1.21978e-22	0	FIS1
CALM2	7.61116e-27	0.330587	1	0.997	1.38957e-22	0	CALM2
TAP1	8.71119e-27	0.265431	0.839	0.729	1.5904e-22	0	TAP1
HLA-C	3.41146e-26	0.302564	0.981	0.963	6.22831e-22	0	HLA-C
WHSC1L1	3.77738e-26	0.266315	0.965	0.953	6.89636e-22	0	WHSC1L1
HIST1H1C	5.26773e-26	0.372777	1	1	9.6173e-22	0	HIST1H1C
SNCG	6.01365e-26	0.349917	0.692	0.535	1.09791e-21	0	SNCG
VMA21	6.12733e-26	0.2607	0.976	0.974	1.11867e-21	0	VMA21
HEBP2	1.36473e-25	0.329182	0.976	0.973	2.49159e-21	0	HEBP2
HIST1H2BC	1.43695e-25	0.414255	0.927	0.906	2.62345e-21	0	HIST1H2BC
SERINC2	2.97219e-25	0.256819	0.755	0.638	5.42632e-21	0	SERINC2
DDAH1	3.19892e-25	0.347818	0.653	0.526	5.84027e-21	0	DDAH1
EDN2	1.15873e-24	0.377996	0.337	0.182	2.11549e-20	0	EDN2
CAPG	2.07482e-24	0.250072	0.962	0.94	3.788e-20	0	CAPG
HPCAL1	4.35546e-24	0.261119	0.763	0.664	7.95177e-20	0	HPCAL1
NENF	6.74959e-24	0.269761	0.984	0.981	1.23227e-19	0	NENF
PSMB9	7.24998e-24	0.281706	0.938	0.897	1.32363e-19	0	PSMB9
IGFBP5	1.56378e-23	0.463409	0.285	0.136	2.855e-19	0	IGFBP5
FLNA	5.37627e-23	0.286258	0.925	0.892	9.81546e-19	0	FLNA
KRT15	8.37027e-23	0.649847	0.766	0.666	1.52816e-18	0	KRT15
NME4	8.41962e-22	0.301178	0.967	0.959	1.53717e-17	0	NME4
NTAN1	9.194e-22	0.260372	0.893	0.863	1.67855e-17	0	NTAN1
MIR4435-1HG	1.02302e-21	0.340271	0.939	0.938	1.86773e-17	0	MIR4435-1HG
CRIP2	1.66655e-21	0.321181	0.945	0.912	3.04262e-17	0	CRIP2
ANPEP	2.22527e-21	0.278688	0.806	0.691	4.06267e-17	0	ANPEP
GLUL	4.18424e-20	0.257928	0.642	0.511	7.63916e-16	0	GLUL
S100A2	7.95142e-20	0.588953	0.856	0.819	1.45169e-15	0	S100A2
FAM210B	3.22491e-19	0.266629	0.798	0.732	5.88773e-15	0	FAM210B
TUBB6	5.87345e-18	0.254246	0.983	0.962	1.07231e-13	0	TUBB6
ACTN1	2.51851e-17	0.289548	0.949	0.946	4.59804e-13	0	ACTN1
TSTD1	8.04149e-17	0.251467	0.971	0.971	1.46813e-12	0	TSTD1
MMADHC	7.54629e-16	0.25185	0.969	0.953	1.37773e-11	0	MMADHC
HIST1H2BK	5.42352e-15	0.324002	0.999	1	9.90172e-11	0	HIST1H2BK
MGP	6.42593e-15	0.623481	0.987	0.983	1.17318e-10	0	MGP
MALAT1	7.65675e-15	0.320894	1	0.998	1.39789e-10	0	MALAT1
SQSTM1	1.74988e-14	0.27332	0.995	0.995	3.19476e-10	0	SQSTM1
TM4SF1	9.57795e-14	0.455386	0.96	0.96	1.74865e-09	0	TM4SF1
UBE2S	1.28154e-13	0.31213	0.724	0.682	2.33971e-09	0	UBE2S
HIST1H2AE	9.60826e-13	0.30829	0.87	0.826	1.75418e-08	0	HIST1H2AE
ALDH1A3	1.24881e-12	0.330197	0.86	0.821	2.27996e-08	0	ALDH1A3
IGFBP3	1.92537e-11	0.319014	0.65	0.554	3.51514e-07	0	IGFBP3
HIST2H2BE	5.86089e-11	0.366133	0.682	0.626	1.07002e-06	0	HIST2H2BE
MMP7	2.82015e-09	0.374473	0.418	0.328	5.14874e-05	0	MMP7
NQO1	9.09643e-09	0.304648	1	0.999	0.000166073	0	NQO1
TMX4	1.26139e-08	0.254904	0.824	0.807	0.000230291	0	TMX4
HIST1H3G	4.30984e-07	0.454477	0.793	0.817	0.00786848	0	HIST1H3G
HMGA1	1.14803e-216	1.1782	0.999	0.973	2.09596e-212	1	HMGA1
VIM	8.23969e-146	1.43851	0.978	0.801	1.50432e-141	1	VIM
TSPO	3.49397e-142	0.59976	0.998	0.996	6.37894e-138	1	TSPO
GAL	4.52758e-116	0.817493	0.99	0.943	8.266e-112	1	GAL
LDHA	2.5041e-106	0.646779	0.999	1	4.57174e-102	1	LDHA
RANBP1	9.38014e-105	0.506237	1	0.998	1.71253e-100	1	RANBP1
RRP7A	1.93615e-104	0.516204	0.988	0.95	3.53483e-100	1	RRP7A
C20orf27	5.9129e-104	0.526967	0.996	0.969	1.07952e-99	1	C20orf27
TAGLN2	3.80714e-102	0.466307	0.999	0.998	6.95069e-98	1	TAGLN2
ACSL6	1.07101e-98	0.293014	0.629	0.228	1.95534e-94	1	ACSL6
PRSS23	1.76688e-97	0.73878	0.984	0.913	3.22579e-93	1	PRSS23
COTL1	2.08003e-97	0.584205	0.998	0.978	3.79752e-93	1	COTL1
TIMM13	2.62431e-97	0.48	0.998	0.973	4.7912e-93	1	TIMM13
PYCR1	9.23442e-96	0.527252	0.924	0.698	1.68593e-91	1	PYCR1
RPS28	6.66798e-95	0.440149	1	1	1.21737e-90	1	RPS28
CD320	2.8306e-94	0.503613	0.993	0.899	5.16783e-90	1	CD320
NHP2L1	2.01845e-92	0.443243	1	0.994	3.68509e-88	1	NHP2L1
UPP1	2.25887e-90	0.558565	0.972	0.822	4.12402e-86	1	UPP1
SLC38A5	2.17423e-89	0.270055	0.594	0.217	3.96949e-85	1	SLC38A5
RSL1D1	2.63494e-89	0.462378	0.999	0.992	4.81061e-85	1	RSL1D1
MRPL4	2.54171e-87	0.437162	0.989	0.933	4.64039e-83	1	MRPL4
ISCA1	2.54883e-87	0.41734	0.908	0.67	4.65341e-83	1	ISCA1
MRTO4	3.35928e-87	0.490961	0.959	0.791	6.13303e-83	1	MRTO4
NANS	6.07187e-87	0.472684	0.995	0.978	1.10854e-82	1	NANS
SRM	1.22412e-86	0.478944	0.978	0.921	2.23488e-82	1	SRM
RPL36	1.23978e-80	0.379058	1	1	2.26347e-76	1	RPL36
RPS13	5.05098e-79	0.327399	1	1	9.22157e-75	1	RPS13
IFITM3	2.02338e-77	0.384712	0.706	0.327	3.69408e-73	1	IFITM3
NDUFA6	1.11445e-76	0.379295	0.994	0.976	2.03465e-72	1	NDUFA6
PA2G4	6.84755e-74	0.470906	0.994	0.967	1.25016e-69	1	PA2G4
C19orf70	1.1343e-73	0.4175	0.984	0.942	2.07088e-69	1	C19orf70
SMOX	2.52115e-73	0.56796	0.933	0.718	4.60286e-69	1	SMOX
MAD2L2	5.95069e-73	0.420322	0.967	0.887	1.08642e-68	1	MAD2L2
ANP32B	1.70647e-72	0.394037	1	0.994	3.1155e-68	1	ANP32B
PSAT1	1.83246e-71	0.469164	0.871	0.636	3.34552e-67	1	PSAT1
CDC37	1.58192e-70	0.392641	0.988	0.937	2.8881e-66	1	CDC37
CYB5R3	2.95645e-70	0.369603	0.992	0.972	5.39759e-66	1	CYB5R3
ENO1	3.51841e-70	0.43928	1	1	6.42355e-66	1	ENO1
ATP5D	4.42956e-70	0.392757	0.996	0.979	8.08706e-66	1	ATP5D
ANXA1	2.82474e-69	0.521824	0.999	0.98	5.15713e-65	1	ANXA1
CRELD2	5.18116e-68	0.464453	0.987	0.923	9.45925e-64	1	CRELD2
EBNA1BP2	5.69104e-68	0.390583	0.996	0.984	1.03901e-63	1	EBNA1BP2
NME1	5.88226e-68	0.337188	0.999	0.998	1.07392e-63	1	NME1
DCTPP1	6.51392e-66	0.416849	0.989	0.949	1.18925e-61	1	DCTPP1
CAPN2	1.41267e-65	0.41165	0.982	0.926	2.57911e-61	1	CAPN2
FOSL1	6.19338e-65	0.538593	0.937	0.754	1.13073e-60	1	FOSL1
SMS	1.85356e-64	0.393308	0.978	0.929	3.38405e-60	1	SMS
PARK7	1.96302e-64	0.323267	0.998	0.996	3.58388e-60	1	PARK7
C6orf1	9.91431e-64	0.353666	0.776	0.49	1.81006e-59	1	C6orf1
DCBLD2	1.99218e-63	0.344279	0.676	0.375	3.63712e-59	1	DCBLD2
PHLDA1	8.2993e-63	0.790288	0.981	0.928	1.5152e-58	1	PHLDA1
TGFBI	9.21179e-63	0.42007	0.828	0.57	1.6818e-58	1	TGFBI
LSM7	3.24643e-62	0.347716	0.994	0.98	5.92701e-58	1	LSM7
CSDE1	4.052e-62	0.34691	1	0.996	7.39774e-58	1	CSDE1
CTSB	2.79793e-61	0.448036	0.996	0.984	5.10819e-57	1	CTSB
CLPP	4.07101e-61	0.333676	0.976	0.904	7.43245e-57	1	CLPP
FXN	1.93789e-60	0.364633	0.897	0.696	3.538e-56	1	FXN
CTSC	1.61121e-59	0.474586	0.959	0.846	2.94159e-55	1	CTSC
SERBP1	2.93041e-59	0.347983	0.996	0.985	5.35004e-55	1	SERBP1
SDHB	8.8635e-59	0.335078	0.985	0.946	1.61821e-54	1	SDHB
TSC22D1	1.99857e-58	0.462303	0.955	0.849	3.64878e-54	1	TSC22D1
C19orf10	4.72526e-58	0.318554	0.998	0.991	8.6269e-54	1	C19orf10
DESI1	5.06526e-58	0.360263	0.981	0.946	9.24765e-54	1	DESI1
EEF2	1.77651e-57	0.365209	1	0.993	3.24338e-53	1	EEF2
MYC	1.88915e-57	0.570202	0.926	0.777	3.44902e-53	1	MYC
CENPM	2.11541e-57	0.396476	0.961	0.862	3.8621e-53	1	CENPM
EIF6	3.20508e-57	0.3447	0.992	0.983	5.85152e-53	1	EIF6
EMP3	7.62718e-57	0.454291	0.95	0.852	1.39249e-52	1	EMP3
MINOS1	8.49174e-57	0.316666	0.994	0.983	1.55034e-52	1	MINOS1
FKBP4	9.84386e-57	0.373458	0.988	0.909	1.79719e-52	1	FKBP4
TNFRSF12A	1.30788e-56	0.373843	1	0.999	2.38779e-52	1	TNFRSF12A
S100A6	7.13156e-56	0.413779	1	1	1.30201e-51	1	S100A6
PFDN2	1.70944e-55	0.326331	0.996	0.996	3.12092e-51	1	PFDN2
MTCH2	4.66521e-55	0.317309	0.99	0.97	8.51727e-51	1	MTCH2
AGTRAP	6.76256e-53	0.332517	0.93	0.771	1.23464e-48	1	AGTRAP
RUVBL1	4.12172e-52	0.353252	0.985	0.937	7.52502e-48	1	RUVBL1
DFFA	4.8579e-51	0.307495	0.884	0.696	8.86908e-47	1	DFFA
RFK	7.24585e-51	0.332185	0.867	0.662	1.32287e-46	1	RFK
VDAC2	8.28534e-51	0.270932	0.999	0.994	1.51265e-46	1	VDAC2
BCAS2	8.74097e-51	0.348079	0.977	0.945	1.59584e-46	1	BCAS2
MT1E	1.39181e-50	0.408117	0.996	0.986	2.54103e-46	1	MT1E
ACD	1.54215e-50	0.322603	0.884	0.686	2.8155e-46	1	ACD
RAC3	1.88462e-50	0.368354	0.897	0.708	3.44074e-46	1	RAC3
CCT6A	4.3545e-50	0.333153	0.999	0.994	7.95002e-46	1	CCT6A
ACOT7	8.21758e-50	0.343728	0.952	0.81	1.50028e-45	1	ACOT7
POLR2E	9.75967e-50	0.289687	0.994	0.982	1.78182e-45	1	POLR2E
TRIP13	1.08334e-49	0.406365	0.947	0.83	1.97785e-45	1	TRIP13
BCL2L13	8.43435e-49	0.301963	0.983	0.935	1.53986e-44	1	BCL2L13
LRRC59	1.63368e-48	0.313076	0.99	0.96	2.9826e-44	1	LRRC59
NOP56	1.96515e-48	0.336616	0.995	0.986	3.58778e-44	1	NOP56
CKLF	2.68897e-48	0.346779	0.969	0.896	4.90926e-44	1	CKLF
C19orf24	6.71717e-48	0.322178	0.983	0.935	1.22635e-43	1	C19orf24
MRPL3	7.48672e-48	0.308308	0.995	0.978	1.36685e-43	1	MRPL3
KIAA0020	1.19807e-47	0.373357	0.955	0.868	2.18732e-43	1	KIAA0020
CISD1	1.89685e-47	0.349737	0.977	0.949	3.46308e-43	1	CISD1
DDX21	2.62138e-47	0.340487	0.967	0.882	4.78586e-43	1	DDX21
CIB1	3.96676e-47	0.315507	0.992	0.972	7.24211e-43	1	CIB1
SSRP1	4.83647e-47	0.315006	0.992	0.96	8.82995e-43	1	SSRP1
MCAT	4.97711e-46	0.272372	0.813	0.566	9.08671e-42	1	MCAT
HPDL	6.05904e-46	0.305955	0.734	0.47	1.1062e-41	1	HPDL
POLR3H	6.95932e-46	0.322882	0.972	0.919	1.27056e-41	1	POLR3H
CDK4	7.60188e-46	0.323798	0.996	0.984	1.38788e-41	1	CDK4
TOP1	1.34218e-45	0.347178	0.985	0.933	2.45041e-41	1	TOP1
STRAP	1.7143e-45	0.302788	0.996	0.992	3.1298e-41	1	STRAP
STRA13	5.71204e-45	0.365815	0.994	0.981	1.04285e-40	1	STRA13
MRPL12	9.68036e-45	0.275891	0.995	0.989	1.76734e-40	1	MRPL12
SNRPD1	4.03756e-44	0.275765	0.998	0.995	7.37138e-40	1	SNRPD1
RPL9	4.66595e-44	0.253866	1	1	8.51862e-40	1	RPL9
HNRNPDL	4.75054e-44	0.335377	0.989	0.979	8.67305e-40	1	HNRNPDL
CD44	6.72397e-44	0.370544	0.958	0.846	1.22759e-39	1	CD44
C1QBP	1.12563e-43	0.286683	0.992	0.984	2.05506e-39	1	C1QBP
CECR5	1.37071e-43	0.304219	0.944	0.866	2.5025e-39	1	CECR5
BASP1	1.85053e-43	0.317188	0.956	0.767	3.37851e-39	1	BASP1
RNF138	2.42017e-43	0.303235	0.932	0.786	4.41851e-39	1	RNF138
RPL22	2.61696e-43	0.289505	0.988	0.943	4.77779e-39	1	RPL22
CAPZB	5.01656e-43	0.272907	0.995	0.982	9.15873e-39	1	CAPZB
MRPL54	5.21245e-43	0.282196	0.947	0.852	9.51637e-39	1	MRPL54
UBQLN1	5.24199e-43	0.297285	0.925	0.762	9.5703e-39	1	UBQLN1
CIRH1A	5.87469e-43	0.310849	0.931	0.823	1.07254e-38	1	CIRH1A
RNPS1	9.45345e-43	0.280165	0.996	0.986	1.72592e-38	1	RNPS1
ZNF511	2.01727e-42	0.273152	0.996	0.992	3.68292e-38	1	ZNF511
PAICS	2.0584e-42	0.311589	0.961	0.873	3.75803e-38	1	PAICS
EIF4EBP1	1.0135e-41	0.360656	0.998	0.99	1.85035e-37	1	EIF4EBP1
TRABD	2.08381e-41	0.289669	0.914	0.817	3.80442e-37	1	TRABD
GALE	4.94475e-41	0.295243	0.867	0.697	9.02763e-37	1	GALE
PABPC1	5.74969e-41	0.284055	0.999	1	1.04972e-36	1	PABPC1
HOMER3	7.84052e-41	0.278063	0.799	0.604	1.43144e-36	1	HOMER3
RRS1	1.66816e-40	0.30452	0.895	0.724	3.04556e-36	1	RRS1
MRPS23	4.02523e-40	0.2804	0.989	0.961	7.34887e-36	1	MRPS23
SRP72	5.55424e-40	0.294268	0.989	0.957	1.01404e-35	1	SRP72
TYMP	9.94884e-40	0.457032	0.96	0.891	1.81636e-35	1	TYMP
UFD1L	1.17529e-39	0.284489	0.993	0.974	2.14572e-35	1	UFD1L
BSG	1.26985e-39	0.25132	0.994	0.99	2.31837e-35	1	BSG
CCDC86	1.81484e-39	0.263136	0.828	0.637	3.31335e-35	1	CCDC86
SLC39A3	1.81799e-39	0.27425	0.93	0.848	3.3191e-35	1	SLC39A3
CCT2	1.81903e-39	0.326543	0.99	0.948	3.321e-35	1	CCT2
CCT5	2.32752e-39	0.314314	1	0.999	4.24935e-35	1	CCT5
ARHGAP29	2.95869e-39	0.394014	0.988	0.964	5.40168e-35	1	ARHGAP29
CCDC85B	9.5871e-39	0.315361	0.998	0.988	1.75032e-34	1	CCDC85B
DKK1	9.59947e-39	0.542215	0.99	0.945	1.75258e-34	1	DKK1
MRPS2	1.15126e-38	0.275727	0.902	0.768	2.10186e-34	1	MRPS2
GPATCH4	1.20835e-38	0.299354	0.935	0.835	2.20609e-34	1	GPATCH4
GNL2	1.43426e-38	0.304347	0.915	0.814	2.61853e-34	1	GNL2
NOP16	1.58992e-38	0.293183	0.937	0.803	2.90271e-34	1	NOP16
SSBP1	7.1301e-38	0.271526	0.975	0.897	1.30174e-33	1	SSBP1
IFRD2	1.50598e-37	0.267688	0.936	0.831	2.74947e-33	1	IFRD2
NXT1	1.94903e-37	0.311526	0.97	0.908	3.55835e-33	1	NXT1
YDJC	2.14457e-37	0.276833	0.976	0.916	3.91533e-33	1	YDJC
PFKP	4.26785e-37	0.285866	0.888	0.731	7.79181e-33	1	PFKP
WDR77	4.81475e-37	0.300344	0.953	0.874	8.7903e-33	1	WDR77
SCO2	5.32515e-37	0.268814	0.851	0.704	9.72213e-33	1	SCO2
ELAVL1	6.05397e-37	0.250665	0.984	0.943	1.10527e-32	1	ELAVL1
MFSD12	7.27758e-37	0.263778	0.82	0.604	1.32867e-32	1	MFSD12
TRAP1	8.22322e-37	0.309134	0.943	0.888	1.50131e-32	1	TRAP1
NPM3	1.14151e-36	0.277905	0.925	0.78	2.08405e-32	1	NPM3
ANGPTL4	1.46624e-36	0.33105	0.622	0.37	2.67691e-32	1	ANGPTL4
HN1	1.71428e-36	0.277113	1	0.996	3.12976e-32	1	HN1
MRPL36	2.31812e-36	0.276372	0.996	0.989	4.23219e-32	1	MRPL36
MKKS	2.75249e-36	0.259257	0.982	0.976	5.02523e-32	1	MKKS
PAK1IP1	5.33265e-36	0.288526	0.896	0.731	9.73582e-32	1	PAK1IP1
DNMT1	6.96935e-36	0.290504	0.94	0.823	1.27239e-31	1	DNMT1
NOB1	1.2859e-35	0.277084	0.936	0.847	2.34767e-31	1	NOB1
SDF2L1	1.54645e-35	0.318774	0.983	0.967	2.82336e-31	1	SDF2L1
MRPS26	2.00827e-35	0.257289	0.993	0.976	3.6665e-31	1	MRPS26
PTGES3	3.11794e-35	0.291925	0.999	0.977	5.69243e-31	1	PTGES3
FARSB	3.23094e-35	0.270137	0.953	0.863	5.89873e-31	1	FARSB
NIP7	3.54607e-35	0.270252	0.929	0.81	6.47406e-31	1	NIP7
LYAR	4.07474e-35	0.284144	0.885	0.732	7.43926e-31	1	LYAR
VKORC1	4.42557e-35	0.28226	0.978	0.942	8.07977e-31	1	VKORC1
MRPL18	4.54557e-35	0.26684	0.961	0.921	8.29884e-31	1	MRPL18
APEX1	4.6669e-35	0.27244	0.946	0.845	8.52035e-31	1	APEX1
MRPL40	4.77999e-35	0.267497	0.973	0.921	8.72683e-31	1	MRPL40
EPHA2	9.88447e-35	0.278381	0.793	0.611	1.80461e-30	1	EPHA2
C11orf24	1.28542e-34	0.272463	0.898	0.741	2.34679e-30	1	C11orf24
FLYWCH2	1.41416e-34	0.265176	0.961	0.893	2.58183e-30	1	FLYWCH2
TYW3	4.33734e-34	0.26094	0.908	0.767	7.91869e-30	1	TYW3
ZNF593	5.19956e-34	0.277443	0.971	0.918	9.49283e-30	1	ZNF593
MT2A	5.2641e-34	0.330209	0.998	0.999	9.61067e-30	1	MT2A
TCP1	9.00348e-34	0.270353	0.995	0.956	1.64377e-29	1	TCP1
SELM	1.90167e-33	0.265216	0.967	0.885	3.47188e-29	1	SELM
UCHL1	2.25806e-33	0.301067	0.998	0.982	4.12255e-29	1	UCHL1
GTPBP4	2.48971e-33	0.272558	0.978	0.901	4.54546e-29	1	GTPBP4
CAMTA1	2.66443e-33	0.265246	0.963	0.888	4.86444e-29	1	CAMTA1
CHORDC1	2.72591e-33	0.27242	0.901	0.76	4.9767e-29	1	CHORDC1
U2AF1	4.11298e-33	0.250875	0.993	0.964	7.50907e-29	1	U2AF1
MRPL24	4.64791e-33	0.265151	0.953	0.856	8.48568e-29	1	MRPL24
FHL2	9.07782e-33	0.301651	0.981	0.935	1.65734e-28	1	FHL2
PMEPA1	3.90798e-32	0.283876	0.914	0.745	7.13479e-28	1	PMEPA1
APITD1	4.16817e-32	0.259864	0.878	0.748	7.60982e-28	1	APITD1
ADA	5.0849e-32	0.32903	0.918	0.78	9.2835e-28	1	ADA
CACYBP	7.25143e-32	0.270182	0.993	0.968	1.32389e-27	1	CACYBP
HSPE1	8.40957e-32	0.258016	0.999	0.992	1.53533e-27	1	HSPE1
NAE1	1.17346e-31	0.265729	0.966	0.918	2.14239e-27	1	NAE1
FABP5	2.59743e-31	0.30156	0.886	0.728	4.74213e-27	1	FABP5
ATP2B1	1.12475e-30	0.290714	0.925	0.78	2.05346e-26	1	ATP2B1
CTNNAL1	3.28849e-30	0.314014	0.933	0.852	6.00379e-26	1	CTNNAL1
PLIN3	2.61378e-29	0.252367	0.921	0.833	4.77198e-25	1	PLIN3
C17orf89	3.20079e-29	0.25206	0.999	0.997	5.84368e-25	1	C17orf89
HSP90AA1	3.36105e-29	0.310447	1	0.998	6.13626e-25	1	HSP90AA1
TUBA1B	4.29312e-29	0.320304	1	0.999	7.83795e-25	1	TUBA1B
MYBL2	5.20043e-28	0.257133	0.947	0.828	9.49443e-24	1	MYBL2
PRKCDBP	5.94237e-28	0.272135	0.873	0.743	1.0849e-23	1	PRKCDBP
GAS6	6.85915e-27	0.30209	0.819	0.66	1.25227e-22	1	GAS6
MIR205HG	4.79967e-26	0.275362	0.866	0.686	8.76276e-22	1	MIR205HG
KLF6	6.44428e-26	0.411016	0.925	0.854	1.17653e-21	1	KLF6
CHMP2B	1.3531e-25	0.25061	0.926	0.826	2.47035e-21	1	CHMP2B
TUBA1C	2.32723e-25	0.276217	0.988	0.95	4.24883e-21	1	TUBA1C
TRIB3	9.91686e-23	0.304546	0.724	0.555	1.81052e-18	1	TRIB3
GINS2	3.91643e-21	0.255993	0.897	0.772	7.15023e-17	1	GINS2
CDC20	1.2523e-15	0.269294	0.944	0.826	2.28632e-11	1	CDC20
CITED2	2.07861e-14	0.263744	0.875	0.798	3.79491e-10	1	CITED2
CXCL1	1.54242e-08	0.341649	0.634	0.534	0.0002816	1	CXCL1
ID3	2.20074e-208	1.61047	1	0.979	4.01789e-204	2	ID3
CA2	1.19832e-158	1.94312	0.99	0.891	2.18778e-154	2	CA2
PHGDH	7.19307e-146	0.812635	0.981	0.856	1.31324e-141	2	PHGDH
ENO11	7.24073e-139	0.656669	1	1	1.32194e-134	2	ENO1
GAPDH	5.12572e-137	0.527193	1	1	9.35802e-133	2	GAPDH
ID1	9.71099e-127	1.05807	1	0.996	1.77293e-122	2	ID1
RPS15	4.84541e-123	0.402044	1	1	8.84627e-119	2	RPS15
ANXA11	9.91008e-123	0.774214	1	0.981	1.80928e-118	2	ANXA1
RPL11	8.2317e-122	0.423464	1	1	1.50286e-117	2	RPL11
OLFML3	9.45351e-117	0.466909	0.563	0.165	1.72593e-112	2	OLFML3
LDHB	1.69983e-113	0.552514	1	0.997	3.10338e-109	2	LDHB
FOS	4.49462e-106	0.67321	0.944	0.736	8.20582e-102	2	FOS
PARK71	8.67487e-106	0.419128	0.999	0.996	1.58377e-101	2	PARK7
PPA1	9.83933e-103	0.489185	1	0.997	1.79637e-98	2	PPA1
RPS281	1.68657e-102	0.458442	1	1	3.07918e-98	2	RPS28
EEF21	1.07838e-101	0.50131	1	0.994	1.9688e-97	2	EEF2
ETFB	2.39616e-100	0.47573	0.999	0.987	4.37466e-96	2	ETFB
LDHA1	3.44727e-97	0.598131	1	0.999	6.29369e-93	2	LDHA
BASP11	5.83617e-96	0.745742	0.973	0.766	1.06551e-91	2	BASP1
XRCC6	8.36491e-96	0.521851	0.999	0.977	1.52718e-91	2	XRCC6
HSP90AA11	1.85941e-91	0.674292	1	0.998	3.39473e-87	2	HSP90AA1
ATP5A1	2.05952e-91	0.476753	1	0.997	3.76006e-87	2	ATP5A1
RPL361	2.072e-89	0.401468	1	1	3.78285e-85	2	RPL36
ALDOA	8.93716e-88	0.38426	1	1	1.63166e-83	2	ALDOA
PSMB1	2.47385e-85	0.428341	1	0.992	4.5165e-81	2	PSMB1
HNRNPA1	9.17394e-85	0.425204	1	0.996	1.67489e-80	2	HNRNPA1
C19orf701	3.3082e-84	0.449614	0.996	0.939	6.03979e-80	2	C19orf70
SAMM50	1.6846e-83	0.451478	0.946	0.809	3.07558e-79	2	SAMM50
ATP5D1	3.09975e-81	0.426863	0.997	0.979	5.65921e-77	2	ATP5D
IFITM31	2.34749e-79	0.398806	0.716	0.333	4.28581e-75	2	IFITM3
CD3201	3.19778e-78	0.457048	0.991	0.902	5.83818e-74	2	CD320
TSPO1	6.93687e-76	0.427613	1	0.996	1.26647e-71	2	TSPO
ECHS1	1.72339e-74	0.335379	1	0.998	3.1464e-70	2	ECHS1
HNRNPK	2.68028e-72	0.421062	0.997	0.986	4.89338e-68	2	HNRNPK
NDUFA61	6.60499e-72	0.388642	0.995	0.977	1.20587e-67	2	NDUFA6
BCAS21	1.72565e-70	0.428551	0.988	0.942	3.15052e-66	2	BCAS2
ATP5B	1.96157e-70	0.423964	1	0.998	3.58125e-66	2	ATP5B
ATP5F1	9.74186e-70	0.390512	0.996	0.995	1.77857e-65	2	ATP5F1
LSM71	1.74724e-66	0.361204	1	0.978	3.18995e-62	2	LSM7
CCT51	5.26394e-66	0.43215	1	0.999	9.61038e-62	2	CCT5
IMPDH2	1.52152e-65	0.411198	0.97	0.846	2.77783e-61	2	IMPDH2
CCT21	1.54179e-65	0.433177	0.99	0.949	2.81485e-61	2	CCT2
RRP7A1	3.03845e-65	0.393189	0.987	0.951	5.54729e-61	2	RRP7A
NDUFA11	4.44621e-65	0.315349	0.999	0.998	8.11744e-61	2	NDUFA11
ACTG1	5.74427e-65	0.354295	1	1	1.04873e-60	2	ACTG1
CRABP2	2.72467e-64	0.526216	1	0.97	4.97442e-60	2	CRABP2
DKK11	3.17792e-64	1.01349	0.994	0.945	5.80193e-60	2	DKK1
CCT8	8.82969e-64	0.479579	0.997	0.978	1.61204e-59	2	CCT8
NHP2L11	9.23771e-63	0.359398	1	0.994	1.68653e-58	2	NHP2L1
NDUFB4	9.64102e-63	0.322653	0.999	0.991	1.76016e-58	2	NDUFB4
DUSP1	2.14836e-62	0.465048	0.85	0.624	3.92226e-58	2	DUSP1
MRPL401	4.01154e-62	0.359198	0.983	0.919	7.32387e-58	2	MRPL40
EIF3G	1.73331e-61	0.346788	0.991	0.953	3.16451e-57	2	EIF3G
ATP5C1	8.33975e-61	0.319584	1	0.997	1.52259e-56	2	ATP5C1
CSDE11	1.5596e-60	0.348638	0.999	0.997	2.84736e-56	2	CSDE1
CRELD21	5.52389e-60	0.377162	0.983	0.926	1.0085e-55	2	CRELD2
KRT19	3.92251e-59	0.600648	1	1	7.16132e-55	2	KRT19
LXN	4.18016e-59	0.715221	0.952	0.827	7.63171e-55	2	LXN
HSPD1	3.92327e-58	0.468887	0.997	0.99	7.16272e-54	2	HSPD1
PSMB4	1.3413e-57	0.353813	0.987	0.951	2.44882e-53	2	PSMB4
SOD1	2.32116e-57	0.279397	1	1	4.23774e-53	2	SOD1
HNRNPM	6.3611e-57	0.380715	0.992	0.945	1.16135e-52	2	HNRNPM
TUBA1A	3.20721e-56	0.585655	0.874	0.67	5.8554e-52	2	TUBA1A
CCT3	1.53153e-55	0.35449	1	0.987	2.79612e-51	2	CCT3
COMT	1.25155e-54	0.365888	0.996	0.985	2.28495e-50	2	COMT
CYB5R31	7.92599e-54	0.33192	0.988	0.974	1.44705e-49	2	CYB5R3
SLC25A3	1.18473e-52	0.258018	1	0.999	2.16296e-48	2	SLC25A3
TERF1	1.30915e-52	0.433812	0.938	0.85	2.39012e-48	2	TERF1
PSMD3	2.37109e-52	0.333114	0.991	0.968	4.3289e-48	2	PSMD3
NDUFS5	8.67991e-52	0.267515	0.999	0.998	1.58469e-47	2	NDUFS5
RPS26	9.17502e-52	0.304031	1	1	1.67508e-47	2	RPS26
LAMTOR2	1.901e-51	0.306826	0.996	0.974	3.47066e-47	2	LAMTOR2
PSMD4	2.38354e-51	0.31224	1	0.986	4.35164e-47	2	PSMD4
TPI1	2.91774e-51	0.26305	1	1	5.32693e-47	2	TPI1
PA2G41	8.25487e-51	0.4087	0.988	0.969	1.50709e-46	2	PA2G4
PSMC3	9.58064e-51	0.31864	0.996	0.985	1.74914e-46	2	PSMC3
RPL221	4.17833e-50	0.331618	0.99	0.943	7.62837e-46	2	RPL22
PRDX1	1.10801e-49	0.265431	1	1	2.0229e-45	2	PRDX1
RPL5	2.72293e-49	0.263103	1	1	4.97126e-45	2	RPL5
ACTB	2.91741e-49	0.273886	1	1	5.32631e-45	2	ACTB
MARCKSL1	9.67602e-49	0.345067	1	0.984	1.76655e-44	2	MARCKSL1
RPS131	3.06183e-48	0.258022	1	1	5.58998e-44	2	RPS13
ATP5G2	3.70671e-48	0.336486	0.999	0.987	6.76735e-44	2	ATP5G2
UFD1L1	7.14486e-48	0.326469	0.999	0.972	1.30444e-43	2	UFD1L
HSP90B1	4.88678e-47	0.363303	0.997	0.993	8.9218e-43	2	HSP90B1
C19orf101	5.01914e-47	0.305819	1	0.99	9.16344e-43	2	C19orf10
ATP5O	6.65709e-47	0.270943	0.999	0.994	1.21538e-42	2	ATP5O
PGK1	1.96823e-46	0.351574	0.997	0.988	3.5934e-42	2	PGK1
LPCAT2	2.18233e-46	0.290785	0.769	0.535	3.98427e-42	2	LPCAT2
PSMB3	3.29374e-46	0.280358	1	0.996	6.01337e-42	2	PSMB3
HNRNPR	4.09833e-46	0.323174	0.988	0.933	7.48233e-42	2	HNRNPR
HNRNPDL1	4.99391e-46	0.33605	0.996	0.977	9.11738e-42	2	HNRNPDL
HNRNPA2B1	1.14834e-45	0.350159	1	0.993	2.09652e-41	2	HNRNPA2B1
FKBP41	1.16466e-45	0.353205	0.975	0.916	2.12631e-41	2	FKBP4
NME11	1.39503e-45	0.272722	1	0.998	2.54691e-41	2	NME1
PSMB6	4.24693e-45	0.28184	1	0.993	7.75363e-41	2	PSMB6
SRSF11	6.59841e-45	0.329901	0.968	0.909	1.20467e-40	2	SRSF11
XRN2	8.64981e-45	0.311512	0.988	0.96	1.5792e-40	2	XRN2
SERBP11	1.06411e-44	0.302992	0.995	0.986	1.94274e-40	2	SERBP1
SRSF3	3.69371e-44	0.277143	0.999	0.991	6.74361e-40	2	SRSF3
CALR	5.43076e-44	0.322817	0.996	0.985	9.91494e-40	2	CALR
UCHL11	3.03541e-43	0.379968	0.992	0.984	5.54176e-39	2	UCHL1
SSB	3.30664e-43	0.327518	0.991	0.962	6.03692e-39	2	SSB
SRI	7.52804e-43	0.340546	0.996	0.982	1.37439e-38	2	SRI
HSPA2	2.00746e-42	0.267547	0.759	0.524	3.66502e-38	2	HSPA2
ARHGAP18	4.54068e-42	0.341396	0.759	0.543	8.28992e-38	2	ARHGAP18
SBSPON	8.69877e-42	0.322813	0.582	0.322	1.58813e-37	2	SBSPON
APEX11	2.07523e-41	0.309512	0.943	0.848	3.78875e-37	2	APEX1
PDIA3	3.07714e-41	0.297404	0.988	0.972	5.61793e-37	2	PDIA3
CDC371	7.2392e-41	0.281817	0.99	0.938	1.32166e-36	2	CDC37
KRT8	7.71128e-41	0.346893	1	0.995	1.40785e-36	2	KRT8
NDUFS2	8.73955e-41	0.303981	0.947	0.877	1.59558e-36	2	NDUFS2
TOP11	2.55046e-40	0.345574	0.973	0.939	4.65638e-36	2	TOP1
ATP5H	3.97845e-40	0.257768	0.996	0.987	7.26346e-36	2	ATP5H
DDX5	4.76728e-40	0.310048	1	0.996	8.70363e-36	2	DDX5
EPRS	1.12036e-39	0.310882	0.936	0.831	2.04544e-35	2	EPRS
S100A13	1.83838e-39	0.279179	0.997	0.998	3.35633e-35	2	S100A13
PSMD1	2.56062e-39	0.321566	0.975	0.957	4.67492e-35	2	PSMD1
SNRNP70	2.82374e-39	0.293919	0.981	0.929	5.1553e-35	2	SNRNP70
DSG3	5.39539e-39	0.293137	0.721	0.488	9.85036e-35	2	DSG3
HMG20B	7.62021e-39	0.302641	0.864	0.703	1.39122e-34	2	HMG20B
CAPZB1	2.13004e-38	0.262801	0.994	0.983	3.88882e-34	2	CAPZB
NDUFA9	3.56587e-38	0.280336	0.986	0.953	6.5102e-34	2	NDUFA9
RDX	7.63227e-38	0.325754	0.973	0.938	1.39342e-33	2	RDX
H2AFJ	1.15056e-37	0.32948	0.996	0.976	2.10057e-33	2	H2AFJ
NDUFS3	1.37793e-37	0.263635	0.983	0.947	2.51569e-33	2	NDUFS3
TPGS1	2.2872e-37	0.279828	0.85	0.646	4.17575e-33	2	TPGS1
UQCRC2	3.41753e-37	0.260582	0.992	0.983	6.23939e-33	2	UQCRC2
DUSP4	3.9663e-37	0.333479	0.669	0.44	7.24127e-33	2	DUSP4
MRPL541	5.44789e-37	0.272118	0.956	0.851	9.9462e-33	2	MRPL54
CDS1	1.28991e-36	0.305406	0.816	0.625	2.35499e-32	2	CDS1
HOXB7	2.25651e-36	0.318689	0.922	0.821	4.1197e-32	2	HOXB7
CCT6A1	4.0099e-36	0.272558	0.999	0.994	7.32088e-32	2	CCT6A
MRPL241	5.59144e-36	0.284979	0.946	0.861	1.02083e-31	2	MRPL24
WDR18	6.64683e-36	0.26962	0.873	0.717	1.21351e-31	2	WDR18
PSMD7	6.88459e-36	0.280997	0.996	0.983	1.25692e-31	2	PSMD7
NDUFS7	1.53127e-35	0.25599	0.983	0.948	2.79564e-31	2	NDUFS7
TIMM131	6.28555e-35	0.264317	0.997	0.974	1.14755e-30	2	TIMM13
ANK3	6.81541e-35	0.252748	0.571	0.338	1.24429e-30	2	ANK3
NCL	4.43315e-34	0.293607	0.996	0.987	8.09361e-30	2	NCL
GATA3	4.78464e-34	0.383038	0.818	0.661	8.73531e-30	2	GATA3
OAT	7.52272e-34	0.26334	0.931	0.841	1.37342e-29	2	OAT
SNCA	1.2712e-33	0.339366	0.786	0.57	2.32084e-29	2	SNCA
GDI2	1.97772e-33	0.277154	0.988	0.967	3.61072e-29	2	GDI2
HOXB-AS3	1.13996e-32	0.293999	0.987	0.934	2.08123e-28	2	HOXB-AS3
U2AF11	1.59398e-32	0.252007	0.99	0.966	2.91013e-28	2	U2AF1
NAE11	2.18815e-32	0.274609	0.969	0.919	3.9949e-28	2	NAE1
ADA1	2.57008e-32	0.376543	0.913	0.785	4.6922e-28	2	ADA
ATXN10	3.25733e-32	0.260316	0.986	0.958	5.94692e-28	2	ATXN10
IER3	5.82348e-32	0.460997	0.975	0.945	1.06319e-27	2	IER3
TRAP11	5.91067e-32	0.268224	0.964	0.883	1.07911e-27	2	TRAP1
FARSB1	8.35905e-32	0.250068	0.953	0.865	1.52611e-27	2	FARSB
HSPA1A	8.37369e-32	0.268965	0.847	0.689	1.52879e-27	2	HSPA1A
CD58	1.21611e-31	0.260235	0.834	0.686	2.22025e-27	2	CD58
PRMT1	1.58326e-31	0.255709	1	0.996	2.89056e-27	2	PRMT1
ACOT71	2.46426e-31	0.26038	0.927	0.821	4.499e-27	2	ACOT7
HDAC2	2.69436e-31	0.276057	0.97	0.914	4.91909e-27	2	HDAC2
AHSA1	4.93635e-31	0.251903	0.946	0.851	9.01229e-27	2	AHSA1
IARS2	4.97606e-31	0.264125	0.966	0.922	9.0848e-27	2	IARS2
PPAP2C	5.33519e-31	0.286112	0.99	0.942	9.74045e-27	2	PPAP2C
ODF2L	7.3881e-31	0.259997	0.961	0.881	1.34884e-26	2	ODF2L
RUVBL11	1.75222e-30	0.261417	0.981	0.94	3.19902e-26	2	RUVBL1
RRM1	2.95518e-30	0.258837	0.742	0.566	5.39527e-26	2	RRM1
RAP1B	4.21467e-30	0.334063	0.894	0.803	7.69473e-26	2	RAP1B
LITAF	1.17731e-29	0.294015	0.986	0.945	2.14941e-25	2	LITAF
EIF4A1	2.27227e-29	0.26196	1	0.995	4.14848e-25	2	EIF4A1
ALKBH7	2.77399e-29	0.263983	0.938	0.852	5.06447e-25	2	ALKBH7
ERRFI1	3.48239e-29	0.391728	0.87	0.745	6.35781e-25	2	ERRFI1
SOX4	3.9417e-29	0.306763	0.643	0.418	7.19637e-25	2	SOX4
CYP26A1	2.981e-28	0.408581	0.556	0.351	5.44242e-24	2	CYP26A1
PLIN31	1.09233e-27	0.258245	0.946	0.827	1.99427e-23	2	PLIN3
PSMA3	1.12289e-27	0.250803	0.987	0.961	2.05005e-23	2	PSMA3
FDFT1	5.41508e-27	0.272888	0.974	0.933	9.88631e-23	2	FDFT1
NEK7	8.72033e-27	0.286786	0.678	0.505	1.59207e-22	2	NEK7
HSP90AB1	1.44307e-24	0.26195	0.997	0.996	2.63462e-20	2	HSP90AB1
TUBB	4.3206e-24	0.329637	0.996	0.995	7.88812e-20	2	TUBB
CENPM1	6.83619e-24	0.274576	0.933	0.874	1.24808e-19	2	CENPM
ANGPTL41	1.285e-23	0.34581	0.577	0.391	2.34603e-19	2	ANGPTL4
PMEPA11	1.74942e-23	0.284216	0.894	0.756	3.19393e-19	2	PMEPA1
FAM46A	3.06763e-23	0.31308	0.637	0.471	5.60057e-19	2	FAM46A
NASP	4.19804e-22	0.273011	0.931	0.885	7.66436e-18	2	NASP
IDI1	6.12868e-22	0.261756	0.94	0.881	1.11891e-17	2	IDI1
SMC2	6.74274e-22	0.25798	0.821	0.721	1.23102e-17	2	SMC2
ID4	2.0148e-20	0.343779	0.962	0.877	3.67841e-16	2	ID4
GJB2	2.90647e-19	0.28916	0.335	0.184	5.30635e-15	2	GJB2
CITED21	2.0216e-17	0.28326	0.913	0.787	3.69084e-13	2	CITED2
TUBA1B1	2.04538e-17	0.258601	1	0.999	3.73425e-13	2	TUBA1B
FN1	2.67733e-14	0.469631	0.394	0.266	4.88801e-10	2	FN1
HIST1H3D	1.18265e-13	0.303952	0.551	0.434	2.15917e-09	2	HIST1H3D
CXCL11	1.74623e-09	0.436376	0.638	0.535	3.1881e-05	2	CXCL1
KPNA2	3.55387e-09	0.368138	0.913	0.895	6.4883e-05	2	KPNA2
TUBB4B	1.11317e-08	0.287977	0.968	0.955	0.000203231	2	TUBB4B
AQP5	4.63927e-132	0.997904	0.53	0.07	8.46991e-128	3	AQP5
PCSK1	1.88363e-127	0.392953	0.325	0.017	3.43894e-123	3	PCSK1
CALB2	4.23999e-91	0.679123	0.52	0.111	7.74094e-87	3	CALB2
PLA2G16	2.21102e-73	1.23707	0.904	0.59	4.03665e-69	3	PLA2G16
KRT811	8.86904e-72	1.27207	1	0.999	1.61922e-67	3	KRT81
BMP4	4.08413e-70	0.979003	0.705	0.288	7.4564e-66	3	BMP4
TPTEP11	1.64676e-68	0.603065	0.841	0.419	3.0065e-64	3	TPTEP1
FXYD3	1.29739e-66	0.898168	0.762	0.374	2.36865e-62	3	FXYD3
FTH11	6.64857e-63	0.826047	1	1	1.21383e-58	3	FTH1
SOCS2	9.24576e-63	0.741553	0.689	0.303	1.688e-58	3	SOCS2
TMSB4X	4.83264e-62	0.961556	1	1	8.82296e-58	3	TMSB4X
ARHGDIB	1.10248e-53	0.306343	0.417	0.112	2.01281e-49	3	ARHGDIB
KRT18	3.04451e-53	0.640872	1	0.999	5.55837e-49	3	KRT18
S100A16	1.37261e-52	0.593142	1	0.995	2.50597e-48	3	S100A16
KRT861	2.11403e-52	1.22163	0.742	0.389	3.85959e-48	3	KRT86
TMED21	1.20068e-50	0.495636	1	0.999	2.19209e-46	3	TMED2
SPOCK2	2.59521e-48	0.27596	0.301	0.059	4.73808e-44	3	SPOCK2
RP11-532F12.51	1.68171e-47	0.580488	0.94	0.736	3.0703e-43	3	RP11-532F12.5
CRABP21	3.6059e-47	0.959299	0.993	0.976	6.5833e-43	3	CRABP2
AKR1C1	2.14846e-46	1.23642	0.49	0.169	3.92243e-42	3	AKR1C1
PRDX51	6.50227e-45	0.559176	1	0.992	1.18712e-40	3	PRDX5
IGFBP6	2.66443e-44	0.810414	0.99	0.951	4.86446e-40	3	IGFBP6
HIST1H4H1	1.69884e-43	0.872274	0.964	0.862	3.10158e-39	3	HIST1H4H
KLK101	3.06067e-43	0.716564	0.858	0.614	5.58787e-39	3	KLK10
RPLP11	5.10954e-43	0.337279	1	1	9.32849e-39	3	RPLP1
AP2S11	4.71949e-42	0.408756	1	0.999	8.61638e-38	3	AP2S1
ARL6IP41	1.25094e-41	0.439078	1	0.995	2.28383e-37	3	ARL6IP4
COX6A1	4.87976e-41	0.341925	1	1	8.90898e-37	3	COX6A1
KLK51	5.55978e-40	0.81685	1	0.992	1.01505e-35	3	KLK5
SERINC21	2.39708e-39	0.571859	0.864	0.65	4.37635e-35	3	SERINC2
IVL	7.48639e-39	0.387708	0.354	0.105	1.36679e-34	3	IVL
ISCU	1.71003e-38	0.431304	0.99	0.978	3.122e-34	3	ISCU
EMP1	5.53562e-38	0.631932	0.944	0.833	1.01064e-33	3	EMP1
KRT231	7.33064e-38	0.862816	0.57	0.248	1.33836e-33	3	KRT23
B2M1	1.243e-37	0.526188	1	1	2.26935e-33	3	B2M
GPRC5A	4.01326e-37	0.765788	0.93	0.832	7.32701e-33	3	GPRC5A
S100A14	4.13057e-37	0.593361	1	0.987	7.54118e-33	3	S100A14
SHC1	5.99068e-37	0.453057	0.864	0.725	1.09372e-32	3	SHC1
CTSD	1.38769e-36	0.666996	0.977	0.919	2.53351e-32	3	CTSD
CCND1	2.5798e-36	0.582465	0.993	0.978	4.70995e-32	3	CCND1
CST3	3.53754e-36	0.474542	0.997	0.992	6.45849e-32	3	CST3
HIST1H2AE1	1.8331e-35	0.834188	0.94	0.828	3.34669e-31	3	HIST1H2AE
ERCC11	3.55169e-35	0.463934	0.98	0.962	6.48432e-31	3	ERCC1
ADIRF	4.23456e-35	0.723483	0.993	0.972	7.73104e-31	3	ADIRF
SPINT21	1.69996e-34	0.391332	1	1	3.10361e-30	3	SPINT2
BEX4	6.35772e-34	0.46588	0.954	0.875	1.16073e-29	3	BEX4
NPC2	6.95504e-33	0.530741	0.98	0.968	1.26978e-28	3	NPC2
H2AFJ1	1.18315e-31	0.527977	0.993	0.979	2.16008e-27	3	H2AFJ
TSPAN1	2.21424e-31	0.33366	0.48	0.222	4.04253e-27	3	TSPAN1
SEPP1	2.46132e-31	0.531771	0.632	0.342	4.49363e-27	3	SEPP1
SYT81	9.83056e-31	0.385927	0.728	0.4	1.79477e-26	3	SYT8
PKM	1.50453e-30	0.462921	1	1	2.74682e-26	3	PKM
KCNK15	4.54426e-30	0.704521	0.719	0.488	8.29646e-26	3	KCNK15
CLDN31	5.65392e-30	0.601535	0.844	0.597	1.03224e-25	3	CLDN3
ACTN41	1.08167e-29	0.426962	0.957	0.954	1.97481e-25	3	ACTN4
S100A11	2.39877e-29	0.599816	1	0.999	4.37943e-25	3	S100A11
MIA1	3.53304e-29	0.468038	0.917	0.778	6.45027e-25	3	MIA
CD63	6.07001e-29	0.361836	1	0.999	1.1082e-24	3	CD63
OST41	7.94529e-29	0.325962	1	0.998	1.45057e-24	3	OST4
TMBIM6	1.29576e-28	0.392944	1	0.997	2.36567e-24	3	TMBIM6
APLP2	2.75251e-28	0.429743	0.917	0.835	5.02526e-24	3	APLP2
MAL2	3.21914e-28	0.575916	0.967	0.886	5.87719e-24	3	MAL2
GNG51	8.39047e-28	0.358916	0.99	0.988	1.53185e-23	3	GNG5
TACSTD21	1.02596e-27	0.581313	0.974	0.878	1.8731e-23	3	TACSTD2
AKR1C3	1.14562e-27	0.659598	0.47	0.213	2.09155e-23	3	AKR1C3
COX6B11	1.24935e-27	0.298053	1	1	2.28094e-23	3	COX6B1
APOA1BP	1.61262e-27	0.340831	1	0.99	2.94416e-23	3	APOA1BP
CALM31	2.01724e-27	0.390447	0.997	0.997	3.68287e-23	3	CALM3
MIR205HG1	9.3835e-27	0.842888	0.864	0.72	1.71315e-22	3	MIR205HG
PERP	4.61202e-26	0.632507	1	0.991	8.42017e-22	3	PERP
SEP151	6.2776e-26	0.355199	0.997	0.986	1.1461e-21	3	2023-09-15
LY6E1	1.56168e-25	0.374594	0.993	0.996	2.85116e-21	3	LY6E
CD9	2.0999e-25	0.465658	1	0.991	3.83378e-21	3	CD9
ST3GAL4	4.1231e-25	0.372895	0.715	0.517	7.52755e-21	3	ST3GAL4
LSR1	1.20658e-24	0.344337	0.954	0.845	2.20284e-20	3	LSR
HIST1H2AG	2.50086e-24	0.525547	0.738	0.554	4.56582e-20	3	HIST1H2AG
CLDN4	3.05502e-24	0.529923	0.957	0.904	5.57754e-20	3	CLDN4
KLK7	3.25908e-24	0.643688	0.719	0.493	5.9501e-20	3	KLK7
HIST1H1C1	8.7654e-24	0.490811	1	1	1.6003e-19	3	HIST1H1C
AIG1	9.08631e-24	0.382828	0.95	0.9	1.65889e-19	3	AIG1
ZFAND6	1.89264e-23	0.360902	0.944	0.872	3.45538e-19	3	ZFAND6
EMC41	4.25315e-23	0.281841	0.997	0.988	7.76497e-19	3	EMC4
MANSC1	4.26492e-23	0.398182	0.745	0.547	7.78646e-19	3	MANSC1
KRT82	5.75089e-23	0.478846	1	0.996	1.04994e-18	3	KRT8
HINT11	5.90122e-23	0.263161	1	1	1.07739e-18	3	HINT1
HIST1H2AM	7.00862e-23	0.33544	0.629	0.399	1.27956e-18	3	HIST1H2AM
HDGF	7.11059e-23	0.393893	0.967	0.937	1.29818e-18	3	HDGF
ARF3	7.59929e-23	0.349607	0.957	0.9	1.3874e-18	3	ARF3
ITM2B	8.57535e-23	0.419564	1	0.997	1.5656e-18	3	ITM2B
HIST1H2BC1	9.34366e-23	0.803824	0.947	0.908	1.70587e-18	3	HIST1H2BC
HIST1H4E	1.80362e-22	0.46527	0.669	0.429	3.29287e-18	3	HIST1H4E
FCGRT1	2.53963e-22	0.34898	0.897	0.731	4.63661e-18	3	FCGRT
RBP1	3.73677e-22	0.374481	0.474	0.26	6.82223e-18	3	RBP1
SLPI	4.38564e-22	0.725231	0.93	0.823	8.00687e-18	3	SLPI
LINC006621	5.43775e-22	0.458421	0.815	0.62	9.92771e-18	3	LINC00662
NQO11	6.30013e-22	0.505187	1	0.999	1.15021e-17	3	NQO1
PSMD9	7.58334e-22	0.314681	0.944	0.909	1.38449e-17	3	PSMD9
IMPA21	1.38945e-21	0.448455	0.93	0.866	2.53671e-17	3	IMPA2
SPINT1	1.49895e-21	0.337605	0.844	0.73	2.73664e-17	3	SPINT1
RMDN31	1.77604e-21	0.30842	0.825	0.68	3.24252e-17	3	RMDN3
BCL2L1	1.9496e-21	0.361146	0.864	0.771	3.55939e-17	3	BCL2L1
KLK6	1.96247e-21	0.626939	0.891	0.755	3.58289e-17	3	KLK6
REEP5	2.12626e-21	0.350797	0.987	0.986	3.88191e-17	3	REEP5
NEAT11	2.15833e-21	0.596372	0.98	0.96	3.94046e-17	3	NEAT1
DIO2	2.37595e-21	0.340518	0.305	0.119	4.33776e-17	3	DIO2
DPY30	2.39981e-21	0.301614	0.947	0.915	4.38134e-17	3	DPY30
VASP	3.33109e-21	0.328724	0.947	0.925	6.08157e-17	3	VASP
KIAA0907	7.66819e-21	0.344152	0.738	0.551	1.39998e-16	3	KIAA0907
REEP3	1.10973e-20	0.373373	0.911	0.856	2.02603e-16	3	REEP3
DHRS2	3.58683e-20	0.768316	0.301	0.122	6.54847e-16	3	DHRS2
G6PD	4.11421e-20	0.402172	0.974	0.922	7.51132e-16	3	G6PD
MOB1A1	8.05715e-20	0.308629	0.967	0.955	1.47099e-15	3	MOB1A
RHOV	1.21829e-19	0.32897	0.596	0.396	2.22424e-15	3	RHOV
MRPL51	1.5901e-19	0.283688	1	0.997	2.90304e-15	3	MRPL51
TM7SF3	3.23291e-19	0.339338	0.815	0.715	5.90232e-15	3	TM7SF3
RAB25	4.07111e-19	0.344256	0.964	0.911	7.43263e-15	3	RAB25
KLF5	5.98465e-19	0.25088	0.377	0.188	1.09262e-14	3	KLF5
SERPINB5	9.87246e-19	0.388434	0.725	0.599	1.80242e-14	3	SERPINB5
DNAJC1	1.2882e-18	0.373464	0.957	0.896	2.35186e-14	3	DNAJC1
SPPL2A	1.94085e-18	0.331633	0.864	0.788	3.54341e-14	3	SPPL2A
PANK3	8.10722e-18	0.26447	0.652	0.484	1.48013e-13	3	PANK3
EPS8	1.2148e-17	0.30089	0.775	0.655	2.21787e-13	3	EPS8
CTSH	2.06443e-17	0.376516	0.914	0.903	3.76903e-13	3	CTSH
MYL12B	2.0903e-17	0.261572	1	0.995	3.81627e-13	3	MYL12B
BTG1	3.52781e-17	0.528207	0.921	0.838	6.44073e-13	3	BTG1
H2AFY	7.6814e-17	0.272425	0.99	0.985	1.40239e-12	3	H2AFY
FDX1	9.81412e-17	0.263274	0.944	0.891	1.79176e-12	3	FDX1
H3F3B	1.10198e-16	0.316033	1	1	2.01188e-12	3	H3F3B
ATP6V1G1	1.27769e-16	0.393711	0.987	0.991	2.33268e-12	3	ATP6V1G1
PCBP2	1.57876e-16	0.287837	1	0.992	2.88235e-12	3	PCBP2
EI241	1.6111e-16	0.26552	0.93	0.851	2.94138e-12	3	EI24
H1F0	1.70258e-16	0.447843	0.815	0.682	3.1084e-12	3	H1F0
CAPN1	2.59994e-16	0.285668	0.914	0.874	4.74671e-12	3	CAPN1
FAM213A1	3.43193e-16	0.383565	0.897	0.866	6.26568e-12	3	FAM213A
SBNO1	5.76018e-16	0.280427	0.937	0.865	1.05164e-11	3	SBNO1
WDR61	1.06299e-15	0.291298	0.98	0.954	1.9407e-11	3	WDR61
NDUFA12	1.91103e-15	0.259333	1	0.988	3.48897e-11	3	NDUFA12
SORT1	2.16893e-15	0.253371	0.632	0.452	3.95982e-11	3	SORT1
ERLEC11	2.22906e-15	0.262809	0.907	0.854	4.06959e-11	3	ERLEC1
CTBS	2.30397e-15	0.253005	0.682	0.522	4.20636e-11	3	CTBS
VMA211	2.53301e-15	0.297556	0.977	0.974	4.62452e-11	3	VMA21
OAZ2	4.08048e-15	0.294585	0.944	0.909	7.44973e-11	3	OAZ2
TXNRD11	4.90552e-15	0.430213	0.831	0.739	8.95602e-11	3	TXNRD1
UBE2D21	6.12524e-15	0.257359	1	0.997	1.11829e-10	3	UBE2D2
HOXB-AS31	6.57464e-15	0.476228	0.974	0.945	1.20033e-10	3	HOXB-AS3
PFDN1	8.90113e-15	0.258152	0.94	0.909	1.62508e-10	3	PFDN1
EID11	1.1761e-14	0.278591	0.99	0.984	2.14721e-10	3	EID1
CTC-459F4.31	1.17636e-14	0.346013	0.589	0.433	2.14769e-10	3	CTC-459F4.3
ARF6	1.26358e-14	0.296873	0.94	0.905	2.30692e-10	3	ARF6
LAMB3	1.35391e-14	0.261305	0.613	0.449	2.47183e-10	3	LAMB3
VAMP8	1.61467e-14	0.286446	0.997	0.983	2.94791e-10	3	VAMP8
MAGEF1	2.68488e-14	0.274937	0.974	0.938	4.90179e-10	3	MAGEF1
CMAS	3.31812e-14	0.257569	0.95	0.916	6.0579e-10	3	CMAS
ATRAID	3.34338e-14	0.252576	0.987	0.982	6.104e-10	3	ATRAID
ARPP19	3.34489e-14	0.27586	0.904	0.87	6.10677e-10	3	ARPP19
RP3-512B11.3	3.51697e-14	0.253753	0.583	0.424	6.42093e-10	3	RP3-512B11.3
EMC10	4.26878e-14	0.259816	0.957	0.929	7.79352e-10	3	EMC10
CHMP1B	4.77494e-14	0.258591	0.983	0.942	8.71761e-10	3	CHMP1B
PCGF5	5.05967e-14	0.289555	0.709	0.573	9.23743e-10	3	PCGF5
CXXC5	6.13727e-14	0.340138	0.788	0.684	1.12048e-09	3	CXXC5
LURAP1L	9.4014e-14	0.33441	0.556	0.375	1.71641e-09	3	LURAP1L
CAPG1	9.65735e-14	0.323717	0.957	0.945	1.76314e-09	3	CAPG
RBMS1	1.26389e-13	0.359767	0.924	0.872	2.30749e-09	3	RBMS1
COMMD3	2.07455e-13	0.256715	0.768	0.671	3.78751e-09	3	COMMD3
OSBPL8	2.34413e-13	0.277006	0.758	0.681	4.27967e-09	3	OSBPL8
DENR	3.81949e-13	0.250967	0.944	0.918	6.97325e-09	3	DENR
ERP29	3.91493e-13	0.266653	0.97	0.956	7.14749e-09	3	ERP29
EMP2	4.74707e-13	0.270051	0.97	0.929	8.66673e-09	3	EMP2
RAB10	6.69172e-13	0.276782	0.917	0.896	1.22171e-08	3	RAB10
CHMP5	6.77374e-13	0.267228	0.921	0.892	1.23668e-08	3	CHMP5
PLAC8	8.4469e-13	0.404598	0.517	0.389	1.54215e-08	3	PLAC8
FAM110A	1.35331e-12	0.269315	0.94	0.895	2.47073e-08	3	FAM110A
SEPW11	1.85224e-12	0.276309	0.977	0.945	3.38164e-08	3	SEPW1
BLOC1S1	2.11368e-12	0.269243	0.964	0.95	3.85894e-08	3	BLOC1S1
C9orf16	2.34527e-12	0.273	0.993	0.982	4.28177e-08	3	C9orf16
MALAT11	2.44585e-12	0.380416	1	0.999	4.46539e-08	3	MALAT1
C15orf48	2.66977e-12	0.542215	0.752	0.648	4.87421e-08	3	C15orf48
SLC9A3R1	3.84514e-12	0.28626	0.937	0.914	7.02008e-08	3	SLC9A3R1
CEP70	4.93584e-12	0.263878	0.834	0.774	9.01136e-08	3	CEP70
TINAGL1	5.5902e-12	0.267256	0.805	0.734	1.0206e-07	3	TINAGL1
TM2D1	5.67697e-12	0.270315	0.775	0.679	1.03644e-07	3	TM2D1
S100A4	5.90107e-12	0.34874	0.692	0.551	1.07736e-07	3	S100A4
DMKN1	8.97472e-12	0.259326	0.97	0.958	1.63851e-07	3	DMKN
GCLM	1.12923e-11	0.308801	0.907	0.877	2.06164e-07	3	GCLM
PTMS	1.22359e-11	0.281945	0.997	0.992	2.23391e-07	3	PTMS
ASS11	1.30107e-11	0.334488	0.609	0.484	2.37536e-07	3	ASS1
ABRACL	1.49111e-11	0.266429	0.897	0.863	2.72232e-07	3	ABRACL
COX14	1.65165e-11	0.255274	0.964	0.933	3.01542e-07	3	COX14
HADHB	1.74815e-11	0.258233	0.854	0.81	3.19159e-07	3	HADHB
HIST2H2BE1	2.21031e-11	0.253141	0.762	0.629	4.03536e-07	3	HIST2H2BE
YBX3	2.28259e-11	0.291987	0.99	0.979	4.16732e-07	3	YBX3
LMNA	2.32047e-11	0.253425	0.997	0.996	4.23648e-07	3	LMNA
NUPR1	2.86654e-11	0.268346	0.957	0.949	5.23344e-07	3	NUPR1
RARRES3	3.57729e-11	0.258678	0.669	0.522	6.53106e-07	3	RARRES3
TSPAN9	3.73367e-11	0.25543	0.666	0.548	6.81656e-07	3	TSPAN9
TKT	3.7511e-11	0.31205	0.967	0.966	6.84839e-07	3	TKT
TIMP1	6.2453e-11	0.293602	0.96	0.937	1.1402e-06	3	TIMP1
ASPH1	7.99784e-11	0.333413	0.997	0.983	1.46017e-06	3	ASPH
SLC3A2	1.05586e-10	0.299002	0.98	0.977	1.92769e-06	3	SLC3A2
BEX2	1.71144e-10	0.257928	0.868	0.797	3.12457e-06	3	BEX2
TCEAL8	1.94309e-10	0.27358	0.894	0.849	3.54751e-06	3	TCEAL8
KRT151	5.03994e-10	0.32503	0.805	0.682	9.20142e-06	3	KRT15
CYP27A1	5.77028e-10	0.312857	0.642	0.512	1.05348e-05	3	CYP27A1
JUNB	8.38788e-10	0.283799	0.954	0.933	1.53138e-05	3	JUNB
KRT16	1.54742e-09	0.755036	0.616	0.502	2.82512e-05	3	KRT16
PYCARD	3.91305e-09	0.332368	0.98	0.965	7.14405e-05	3	PYCARD
TM4SF11	4.21567e-09	0.340296	0.97	0.959	7.69655e-05	3	TM4SF1
ATP1B3	5.37973e-09	0.372054	0.993	0.991	9.82177e-05	3	ATP1B3
BLCAP	5.75491e-09	0.257539	0.811	0.799	0.000105067	3	BLCAP
HIST1H2BK1	1.35878e-08	0.382778	1	0.999	0.000248073	3	HIST1H2BK
ALDH1A31	1.51863e-08	0.383827	0.877	0.827	0.000277256	3	ALDH1A3
HIST1H2BG	2.26001e-08	0.260539	0.719	0.629	0.00041261	3	HIST1H2BG
LYPD6B	2.72683e-08	0.257585	0.434	0.314	0.000497838	3	LYPD6B
SLC7A5	3.03639e-08	0.251146	0.815	0.751	0.000554354	3	SLC7A5
CYP26A11	6.49889e-08	0.472767	0.52	0.389	0.0011865	3	CYP26A1
IGFBP31	1.1495e-07	0.466356	0.659	0.572	0.00209864	3	IGFBP3
PRNP	1.446e-07	0.332954	0.937	0.949	0.00263996	3	PRNP
CALM21	1.50952e-07	0.277977	1	0.998	0.00275593	3	CALM2
IGFBP4	2.10137e-07	0.289642	0.623	0.544	0.00383648	3	IGFBP4
LXN1	3.13531e-07	0.955896	0.858	0.859	0.00572414	3	LXN
ID2	3.86409e-07	0.300684	0.596	0.488	0.00705467	3	ID2
RP11-973H7.4	4.84709e-07	0.315843	0.377	0.278	0.00884934	3	RP11-973H7.4
HIST1H3G1	5.59053e-07	0.456937	0.825	0.808	0.0102066	3	HIST1H3G
HES1	6.18391e-07	0.313519	0.801	0.781	0.01129	3	HES1
ELF3	6.52029e-07	0.329753	0.57	0.482	0.0119041	3	ELF3
TGM2	1.37636e-06	0.282981	0.45	0.351	0.0251283	3	TGM2
GBP4	1.34782e-140	0.872167	0.692	0.064	2.46071e-136	4	GBP4
RSAD2	1.3167e-136	1.13372	0.477	0.025	2.4039e-132	4	RSAD2
CMPK2	3.33605e-97	0.525722	0.492	0.044	6.09063e-93	4	CMPK2
IFIT1	3.98313e-81	2.22606	0.854	0.226	7.272e-77	4	IFIT1
OASL	4.97947e-81	3.32422	0.946	0.355	9.09102e-77	4	OASL
IFIT2	5.08917e-81	2.25483	0.623	0.1	9.2913e-77	4	IFIT2
DDX58	2.29083e-80	0.772108	0.723	0.143	4.18236e-76	4	DDX58
IFIT3	5.90377e-80	2.64839	0.831	0.222	1.07785e-75	4	IFIT3
CCL5	1.68256e-74	3.38786	0.754	0.185	3.07185e-70	4	CCL5
RARRES31	2.25916e-74	2.54245	0.985	0.517	4.12455e-70	4	RARRES3
CSAG1	6.1059e-69	0.319083	0.269	0.016	1.11475e-64	4	CSAG1
ISG15	1.02174e-65	2.93462	1	0.973	1.86539e-61	4	ISG15
HERC5	5.05117e-65	1.576	0.838	0.293	9.22192e-61	4	HERC5
ISG20	1.45663e-64	2.31566	0.977	0.548	2.65937e-60	4	ISG20
USP30-AS1	3.77531e-63	0.306448	0.369	0.038	6.89259e-59	4	USP30-AS1
B2M2	3.68783e-58	1.5737	1	1	6.73287e-54	4	B2M
IFIH1	3.6803e-57	0.855019	0.662	0.175	6.71912e-53	4	IFIH1
RTP4	5.15261e-57	0.695377	0.554	0.109	9.40711e-53	4	RTP4
EPSTI1	3.57487e-56	1.05227	0.769	0.254	6.52663e-52	4	EPSTI1
PMAIP1	1.02882e-55	2.61349	0.992	0.832	1.87831e-51	4	PMAIP1
PLAUR	5.32233e-54	1.96076	0.954	0.553	9.71697e-50	4	PLAUR
HLA-B1	4.66967e-51	1.31886	1	0.999	8.52541e-47	4	HLA-B
PSMB91	9.65226e-51	1.14481	0.992	0.905	1.76221e-46	4	PSMB9
DHX58	4.87214e-47	0.386017	0.508	0.105	8.89506e-43	4	DHX58
DDX60	3.64854e-46	0.551267	0.6	0.155	6.66115e-42	4	DDX60
IFI44	1.31456e-45	0.851087	0.931	0.496	2.39999e-41	4	IFI44
GBP3	1.35184e-45	0.93118	0.823	0.359	2.46806e-41	4	GBP3
SP6	3.90296e-44	0.812161	0.692	0.219	7.12564e-40	4	SP6
ZC3HAV1	4.3706e-44	1.26529	0.823	0.434	7.9794e-40	4	ZC3HAV1
SQRDL	1.29401e-43	1.10663	0.938	0.634	2.36248e-39	4	SQRDL
GBP1	1.51373e-42	0.871973	0.777	0.295	2.76362e-38	4	GBP1
HLA-F	2.60047e-42	0.868716	0.923	0.475	4.74768e-38	4	HLA-F
BIRC3	3.20384e-41	0.855012	0.515	0.121	5.84925e-37	4	BIRC3
SAMD9	1.05863e-40	0.496808	0.562	0.152	1.93274e-36	4	SAMD9
C5orf56	2.62141e-40	0.50739	0.546	0.144	4.7859e-36	4	C5orf56
CEACAM1	4.02075e-40	0.407254	0.408	0.077	7.34068e-36	4	CEACAM1
KLF4	1.82259e-39	0.96511	0.692	0.26	3.32749e-35	4	KLF4
TAP11	4.29571e-39	0.942866	0.946	0.752	7.84269e-35	4	TAP1
HLA-C1	5.61399e-38	0.958841	1	0.966	1.02495e-33	4	HLA-C
IGFBP61	3.04113e-37	1.66753	1	0.953	5.5522e-33	4	IGFBP6
BST2	1.80764e-36	0.379792	0.446	0.098	3.30022e-32	4	BST2
PPM1K	2.77922e-35	0.584264	0.531	0.155	5.07403e-31	4	PPM1K
MXD1	3.24933e-35	0.446215	0.385	0.078	5.9323e-31	4	MXD1
IL6	3.94288e-34	0.560007	0.362	0.07	7.19852e-30	4	IL6
LMO41	1.74306e-33	1.07549	0.977	0.772	3.1823e-29	4	LMO4
IRF1	3.64218e-33	0.942412	0.738	0.331	6.64953e-29	4	IRF1
KRT812	9.76869e-32	1.16533	1	0.999	1.78347e-27	4	KRT81
UBE2L6	4.0716e-31	0.826467	0.985	0.908	7.43352e-27	4	UBE2L6
MAL21	2.22863e-30	0.808348	0.977	0.89	4.06881e-26	4	MAL2
FGF2	1.55576e-29	0.62388	0.615	0.244	2.84035e-25	4	FGF2
C15orf481	2.32201e-29	1.61247	0.885	0.648	4.23929e-25	4	C15orf48
HLA-A	9.3908e-29	0.877285	1	0.996	1.71448e-24	4	HLA-A
CAPG2	1.18885e-28	0.731371	0.992	0.944	2.17049e-24	4	CAPG
KLK102	1.97778e-28	1.05136	0.892	0.626	3.61084e-24	4	KLK10
PSMB8	2.3503e-28	0.690339	0.992	0.886	4.29094e-24	4	PSMB8
SAR1A	4.44527e-28	0.847026	0.954	0.876	8.11573e-24	4	SAR1A
OAS2	2.11743e-27	0.282454	0.408	0.105	3.86579e-23	4	OAS2
SPINT22	6.1605e-27	0.5481	1	1	1.12472e-22	4	SPINT2
TYMP1	2.33358e-26	0.912487	0.985	0.906	4.26042e-22	4	TYMP
HERC6	4.88906e-26	0.337662	0.531	0.181	8.92596e-22	4	HERC6
C5orf15	9.04635e-26	0.699639	0.977	0.862	1.65159e-21	4	C5orf15
IL7R	2.96672e-25	0.393113	0.338	0.08	5.41635e-21	4	IL7R
CD47	1.28828e-24	0.630432	0.954	0.827	2.35201e-20	4	CD47
PSME2	1.33204e-24	0.569854	1	0.99	2.43191e-20	4	PSME2
PTGER2	1.46514e-24	0.953735	0.762	0.444	2.67491e-20	4	PTGER2
BTN3A2	2.5046e-24	0.259227	0.546	0.197	4.57264e-20	4	BTN3A2
ZNFX1	3.59615e-24	0.425094	0.7	0.351	6.5655e-20	4	ZNFX1
APOL6	6.933e-24	0.261915	0.431	0.131	1.26576e-19	4	APOL6
CAPSL	3.45861e-23	0.335895	0.523	0.185	6.31438e-19	4	CAPSL
TAPBP	4.17025e-23	0.576951	0.962	0.836	7.61363e-19	4	TAPBP
FBP1	6.28635e-23	0.420509	0.569	0.231	1.1477e-18	4	FBP1
SIX1	9.57217e-23	0.447298	0.631	0.287	1.74759e-18	4	SIX1
PARP14	3.63372e-22	0.389104	0.523	0.208	6.63409e-18	4	PARP14
PSME1	2.41938e-21	0.563781	0.992	0.957	4.41705e-17	4	PSME1
HES4	2.454e-21	0.928909	0.9	0.685	4.48027e-17	4	HES4
CLIC3	5.8668e-21	0.264993	0.262	0.058	1.0711e-16	4	CLIC3
FNDC3A	6.86361e-21	0.400271	0.569	0.252	1.25309e-16	4	FNDC3A
ITM2B1	1.48495e-20	0.564567	1	0.997	2.71108e-16	4	ITM2B
SPAG9	1.75736e-20	0.554167	0.815	0.564	3.20841e-16	4	SPAG9
EMC42	3.52445e-20	0.436481	1	0.989	6.43458e-16	4	EMC4
PDLIM7	4.53295e-20	0.741983	0.931	0.83	8.27582e-16	4	PDLIM7
CTSS	1.32937e-19	0.324112	0.554	0.233	2.42704e-15	4	CTSS
CLDN41	1.88422e-19	0.638087	0.992	0.905	3.44003e-15	4	CLDN4
TRAPPC6A1	2.20713e-19	0.477648	0.962	0.818	4.02955e-15	4	TRAPPC6A
ZFP36L2	3.6608e-19	0.595323	0.777	0.477	6.68353e-15	4	ZFP36L2
WARS	4.62171e-19	1.13368	0.769	0.597	8.43786e-15	4	WARS
PLAU	2.1375e-18	0.603693	0.723	0.42	3.90243e-14	4	PLAU
LGALS3	4.58063e-18	0.514678	0.992	0.995	8.36286e-14	4	LGALS3
LAMA3	4.61167e-18	0.276673	0.454	0.174	8.41952e-14	4	LAMA3
CST61	6.9604e-18	0.810069	0.969	0.849	1.27076e-13	4	CST6
PRDX52	6.99803e-18	0.525027	0.985	0.993	1.27763e-13	4	PRDX5
PDIA61	8.54536e-18	0.445066	0.992	0.975	1.56013e-13	4	PDIA6
OAS1	1.55445e-17	0.550217	0.615	0.31	2.83797e-13	4	OAS1
NMI	2.08221e-17	0.444051	0.9	0.715	3.8015e-13	4	NMI
KLK52	2.19235e-17	0.80841	1	0.993	4.00257e-13	4	KLK5
OPTN	2.72182e-17	0.549416	0.946	0.803	4.96923e-13	4	OPTN
STAT1	3.62276e-17	0.455083	0.769	0.511	6.61407e-13	4	STAT1
FXYD31	4.48022e-17	0.677182	0.715	0.398	8.17954e-13	4	FXYD3
SDCBP2	4.55114e-17	0.57375	0.585	0.297	8.30901e-13	4	SDCBP2
HIAT1	5.01929e-17	0.625994	0.915	0.838	9.16373e-13	4	HIAT1
RNF149	5.50741e-17	0.490359	0.869	0.7	1.00549e-12	4	RNF149
APOE1	1.12608e-16	0.575343	0.777	0.467	2.05589e-12	4	APOE
IL15RA	4.06883e-16	0.372748	0.654	0.394	7.42846e-12	4	IL15RA
EMC71	5.69595e-16	0.493788	0.992	0.953	1.03991e-11	4	EMC7
SEP152	8.53993e-16	0.40915	1	0.987	1.55913e-11	4	2023-09-15
CASP1	1.25851e-15	0.284587	0.454	0.191	2.29767e-11	4	CASP1
CCND11	2.76418e-15	0.475169	1	0.978	5.04657e-11	4	CCND1
RARRES12	3.58822e-15	1.12433	0.946	0.823	6.55101e-11	4	RARRES1
LMAN21	3.74477e-15	0.349866	0.992	0.995	6.83683e-11	4	LMAN2
PARP9	4.46449e-15	0.284869	0.562	0.278	8.15082e-11	4	PARP9
KLK71	4.57524e-15	0.571044	0.769	0.504	8.35301e-11	4	KLK7
H3F3B1	4.88136e-15	0.421141	1	1	8.9119e-11	4	H3F3B
RELB	5.38363e-15	0.33619	0.623	0.325	9.82889e-11	4	RELB
CASP4	1.00382e-14	0.478281	0.731	0.516	1.83267e-10	4	CASP4
SMOX1	1.03841e-14	0.942329	0.938	0.769	1.89583e-10	4	SMOX
S100A10	1.14338e-14	0.451449	1	0.999	2.08747e-10	4	S100A10
MFGE81	1.16673e-14	0.397656	0.8	0.562	2.1301e-10	4	MFGE8
GCA	1.23687e-14	0.408961	0.792	0.582	2.25815e-10	4	GCA
TAPSAR1	1.62313e-14	0.30021	0.523	0.265	2.96334e-10	4	TAPSAR1
COX6B12	1.82649e-14	0.29814	1	1	3.33462e-10	4	COX6B1
DNAJC15	3.01188e-14	0.428044	0.992	0.983	5.49878e-10	4	DNAJC15
FXYD51	4.31764e-14	0.467587	0.977	0.944	7.88272e-10	4	FXYD5
MMP71	4.65152e-14	0.754129	0.608	0.342	8.49229e-10	4	MMP7
CRYAB1	4.81496e-14	0.540812	0.885	0.605	8.79067e-10	4	CRYAB
HLA-E	5.08019e-14	0.510359	0.923	0.853	9.27491e-10	4	HLA-E
CYB5A1	6.01986e-14	0.355167	0.808	0.538	1.09905e-09	4	CYB5A
GNG52	7.6673e-14	0.341403	0.992	0.988	1.39982e-09	4	GNG5
SDC4	1.26944e-13	0.63169	0.792	0.608	2.31762e-09	4	SDC4
ACTN42	1.51636e-13	0.387296	0.985	0.953	2.76843e-09	4	ACTN4
SH3GLB11	1.77551e-13	0.388757	0.992	0.992	3.24155e-09	4	SH3GLB1
RP11-532F12.52	2.80497e-13	0.394796	0.931	0.748	5.12103e-09	4	RP11-532F12.5
KRT862	3.02997e-13	0.818399	0.692	0.412	5.53182e-09	4	KRT86
LY6E2	4.25198e-13	0.476803	1	0.996	7.76283e-09	4	LY6E
FOSL11	4.66444e-13	0.801725	0.892	0.799	8.51587e-09	4	FOSL1
CBLC	5.4734e-13	0.350275	0.738	0.541	9.99279e-09	4	CBLC
EPCAM	6.01353e-13	0.401726	1	0.998	1.09789e-08	4	EPCAM
PSMA5	6.01561e-13	0.367386	1	0.99	1.09827e-08	4	PSMA5
PI3	6.52432e-13	0.388219	0.515	0.267	1.19114e-08	4	PI3
IFI6	8.68979e-13	0.387687	0.862	0.619	1.58649e-08	4	IFI6
CYP27A11	8.86542e-13	0.438567	0.762	0.514	1.61856e-08	4	CYP27A1
TMEM59	9.11146e-13	0.380732	0.992	0.956	1.66348e-08	4	TMEM59
FCGRT2	1.19911e-12	0.348089	0.908	0.741	2.18922e-08	4	FCGRT
PLA2G161	1.97461e-12	0.418215	0.846	0.611	3.60504e-08	4	PLA2G16
STAMBP	2.00157e-12	0.361097	0.785	0.582	3.65426e-08	4	STAMBP
VCPKMT	2.28352e-12	0.25906	0.492	0.257	4.16902e-08	4	VCPKMT
NR3C1	2.63498e-12	0.433303	0.731	0.514	4.81069e-08	4	NR3C1
ODF3B	3.08792e-12	0.267027	0.508	0.256	5.63762e-08	4	ODF3B
EMP31	3.25472e-12	0.699083	0.946	0.876	5.94215e-08	4	EMP3
AIFM2	3.93823e-12	0.389722	0.869	0.711	7.19002e-08	4	AIFM2
YWHAQ1	4.49792e-12	0.368617	1	0.984	8.21186e-08	4	YWHAQ
BIRC2	4.54022e-12	0.317432	0.746	0.524	8.28908e-08	4	BIRC2
CCDC501	4.76164e-12	0.370859	0.977	0.926	8.69333e-08	4	CCDC50
PCGF51	4.87456e-12	0.46972	0.738	0.58	8.89949e-08	4	PCGF5
CKB1	4.88915e-12	0.53207	0.908	0.797	8.92613e-08	4	CKB
OGFRL11	6.78475e-12	0.617633	0.869	0.814	1.23869e-07	4	OGFRL1
TSKU	7.56905e-12	0.423135	0.738	0.535	1.38188e-07	4	TSKU
GSTO1	7.84374e-12	0.391292	0.962	0.934	1.43203e-07	4	GSTO1
POMP	9.96598e-12	0.325657	1	0.997	1.81949e-07	4	POMP
CAV21	1.09618e-11	0.427511	0.969	0.915	2.00129e-07	4	CAV2
RMDN32	1.12292e-11	0.266229	0.885	0.685	2.05011e-07	4	RMDN3
NDFIP2	1.16378e-11	0.344863	0.931	0.851	2.12472e-07	4	NDFIP2
CFL1	1.34597e-11	0.261654	1	1	2.45733e-07	4	CFL1
S100A41	1.70052e-11	0.45084	0.762	0.557	3.10463e-07	4	S100A4
KRT161	1.97832e-11	1.15274	0.692	0.505	3.61181e-07	4	KRT16
TYSND1	2.09017e-11	0.324943	0.485	0.268	3.81603e-07	4	TYSND1
TBCC	2.28141e-11	0.290513	0.746	0.536	4.16517e-07	4	TBCC
REEP51	2.58547e-11	0.356625	0.992	0.985	4.7203e-07	4	REEP5
HSCB	3.3289e-11	0.335867	0.562	0.341	6.07757e-07	4	HSCB
TNIP1	3.91406e-11	0.408851	0.746	0.579	7.14591e-07	4	TNIP1
SERTAD1	4.83139e-11	0.288145	0.785	0.589	8.82067e-07	4	SERTAD1
SYT82	4.959e-11	0.299645	0.723	0.419	9.05364e-07	4	SYT8
GYPC1	5.07491e-11	0.49592	0.792	0.641	9.26527e-07	4	GYPC
TRIM26	5.83198e-11	0.272091	0.631	0.383	1.06475e-06	4	TRIM26
EHD1	5.8574e-11	0.35973	0.777	0.544	1.06939e-06	4	EHD1
PSMD8	6.57888e-11	0.260597	0.992	0.997	1.20111e-06	4	PSMD8
EFHD11	7.54634e-11	0.506683	0.685	0.462	1.37774e-06	4	EFHD1
PYCARD1	7.98106e-11	0.515422	1	0.965	1.4571e-06	4	PYCARD
ITGA2	9.69213e-11	0.353653	0.515	0.293	1.76949e-06	4	ITGA2
RNF181	1.05266e-10	0.300455	0.985	0.952	1.92184e-06	4	RNF181
MIA2	1.14685e-10	0.362466	0.915	0.786	2.09381e-06	4	MIA
ZNF202	1.17563e-10	0.319266	0.654	0.415	2.14635e-06	4	ZNF202
VAMP81	1.20529e-10	0.372246	1	0.984	2.2005e-06	4	VAMP8
ICAM2	2.06211e-10	0.282365	0.669	0.441	3.7648e-06	4	ICAM2
DRAP11	2.16066e-10	0.380227	1	0.998	3.94471e-06	4	DRAP1
PVRL2	2.73639e-10	0.352743	0.838	0.738	4.99583e-06	4	PVRL2
SERPINB1	2.85269e-10	0.403085	0.954	0.878	5.20816e-06	4	SERPINB1
AP3S1	3.14742e-10	0.372102	0.985	0.947	5.74624e-06	4	AP3S1
TINAGL11	3.28939e-10	0.451616	0.823	0.737	6.00544e-06	4	TINAGL1
CALM32	3.34582e-10	0.369063	1	0.997	6.10847e-06	4	CALM3
CDKN2C	3.62484e-10	0.493743	0.715	0.545	6.61788e-06	4	CDKN2C
DDX60L	3.68399e-10	0.287924	0.369	0.175	6.72585e-06	4	DDX60L
ARF61	3.87764e-10	0.413095	0.946	0.906	7.0794e-06	4	ARF6
PKM1	4.57243e-10	0.363279	1	1	8.34789e-06	4	PKM
ZFAND61	4.73266e-10	0.334699	0.931	0.877	8.64041e-06	4	ZFAND6
SLPI1	5.30498e-10	0.595926	0.962	0.828	9.6853e-06	4	SLPI
FOXI1	6.60184e-10	0.460521	0.292	0.118	1.2053e-05	4	FOXI1
SCPEP1	7.28762e-10	0.434156	0.985	0.9	1.3305e-05	4	SCPEP1
TMSB10	7.37453e-10	0.30439	1	1	1.34637e-05	4	TMSB10
TSC22D11	7.40982e-10	0.792781	0.962	0.874	1.35281e-05	4	TSC22D1
CALB21	8.76169e-10	0.27274	0.338	0.143	1.59962e-05	4	CALB2
ANPEP1	9.15309e-10	0.412101	0.846	0.719	1.67108e-05	4	ANPEP
PSENEN	9.49092e-10	0.345065	0.985	0.945	1.73276e-05	4	PSENEN
CD55	1.02793e-09	0.39143	0.615	0.382	1.87669e-05	4	CD55
MCL1	1.07352e-09	0.350153	0.785	0.651	1.95993e-05	4	MCL1
RHOV1	1.12455e-09	0.394138	0.623	0.406	2.05309e-05	4	RHOV
PSMC4	1.15271e-09	0.368826	0.977	0.975	2.1045e-05	4	PSMC4
VASP1	1.16476e-09	0.352804	0.954	0.926	2.1265e-05	4	VASP
NPC21	1.21223e-09	0.383719	0.992	0.968	2.21317e-05	4	NPC2
RTN3	1.5429e-09	0.339361	0.977	0.951	2.81687e-05	4	RTN3
ARPC1B1	1.58119e-09	0.418506	0.977	0.984	2.88678e-05	4	ARPC1B
LAPTM4A	1.61377e-09	0.328355	0.985	0.975	2.94625e-05	4	LAPTM4A
ZFP36	2.25747e-09	0.374717	0.754	0.607	4.12147e-05	4	ZFP36
SEPP11	2.42936e-09	0.254697	0.585	0.361	4.43527e-05	4	SEPP1
SH3BGRL3	2.54874e-09	0.342465	0.992	0.991	4.65324e-05	4	SH3BGRL3
HTATIP2	2.87018e-09	0.436481	0.977	0.931	5.24009e-05	4	HTATIP2
NHLRC3	2.89384e-09	0.293829	0.738	0.543	5.28328e-05	4	NHLRC3
MRPS18A	2.97439e-09	0.25482	0.892	0.789	5.43033e-05	4	MRPS18A
MRPS11	4.99789e-09	0.295978	0.977	0.928	9.12465e-05	4	MRPS11
RNF114	5.14155e-09	0.304185	0.977	0.948	9.38694e-05	4	RNF114
LSR2	5.19414e-09	0.25871	0.992	0.85	9.48295e-05	4	LSR
SH3KBP1	5.90468e-09	0.30298	0.592	0.406	0.000107802	4	SH3KBP1
CSTB	6.29958e-09	0.34237	0.985	0.972	0.000115011	4	CSTB
IGFBP41	7.94919e-09	0.550694	0.7	0.545	0.000145128	4	IGFBP4
LINC001521	8.42871e-09	0.322879	0.954	0.951	0.000153883	4	LINC00152
NEXN	8.5494e-09	0.27056	0.515	0.313	0.000156086	4	NEXN
SKP1	8.67554e-09	0.300002	1	0.997	0.000158389	4	SKP1
KRCC1	9.39666e-09	0.271621	0.7	0.493	0.000171555	4	KRCC1
LYSMD2	9.51447e-09	0.283216	0.723	0.531	0.000173706	4	LYSMD2
PSMA4	9.95461e-09	0.314103	1	0.992	0.000181741	4	PSMA4
MESDC2	1.04445e-08	0.268697	0.992	0.948	0.000190685	4	MESDC2
TMEM541	1.24066e-08	0.309378	0.962	0.902	0.000226507	4	TMEM54
SUPT4H1	1.36652e-08	0.274153	0.969	0.945	0.000249486	4	SUPT4H1
CORO1B	1.41259e-08	0.294088	0.908	0.858	0.000257897	4	CORO1B
APOC11	1.62625e-08	0.303023	0.815	0.671	0.000296904	4	APOC1
PCBP1	2.48495e-08	0.309385	0.977	0.977	0.000453678	4	PCBP1
BLVRA	2.60026e-08	0.253636	0.792	0.605	0.00047473	4	BLVRA
IFI35	3.15542e-08	0.324668	0.8	0.646	0.000576085	4	IFI35
CCNDBP1	3.88214e-08	0.255816	0.662	0.451	0.000708763	4	CCNDBP1
CHMP1B1	4.55312e-08	0.309269	0.992	0.944	0.000831263	4	CHMP1B
CLDN32	4.81781e-08	0.412088	0.785	0.614	0.000879587	4	CLDN3
XBP1	4.86878e-08	0.453176	0.815	0.735	0.000888893	4	XBP1
HIST1H4E1	5.05848e-08	0.299757	0.646	0.444	0.000923526	4	HIST1H4E
NFKBIA	6.16101e-08	0.508209	0.946	0.88	0.00112482	4	NFKBIA
CAV11	6.16902e-08	0.409	0.985	0.938	0.00112628	4	CAV1
CDKN1A	6.37231e-08	0.25989	0.392	0.214	0.00116339	4	CDKN1A
TMEM2191	6.92675e-08	0.310007	0.962	0.95	0.00126462	4	TMEM219
COQ10B	7.6748e-08	0.264032	0.8	0.675	0.00140119	4	COQ10B
CHMP51	8.32407e-08	0.282562	0.923	0.893	0.00151973	4	CHMP5
RNF2121	8.77885e-08	0.267985	0.8	0.614	0.00160275	4	RNF212
NDUFA21	8.96785e-08	0.261265	1	0.987	0.00163726	4	NDUFA2
SPINT11	9.53675e-08	0.298878	0.831	0.738	0.00174112	4	SPINT1
WFDC21	1.14303e-07	0.302024	0.785	0.642	0.00208683	4	WFDC2
CD164	1.16784e-07	0.25957	0.946	0.88	0.00213213	4	CD164
SPCS3	1.18671e-07	0.271752	0.915	0.809	0.00216657	4	SPCS3
SFN	1.36326e-07	0.426008	0.754	0.718	0.0024889	4	SFN
UBC	1.79748e-07	0.325043	1	0.999	0.00328166	4	UBC
IMP3	1.81409e-07	0.341294	0.969	0.934	0.00331199	4	IMP3
IL10RB	1.89032e-07	0.255759	0.823	0.74	0.00345116	4	IL10RB
HOXB5	2.73752e-07	0.297714	0.685	0.52	0.00499789	4	HOXB5
JUNB1	3.00564e-07	0.44926	0.992	0.933	0.0054874	4	JUNB
TMEM1231	3.14849e-07	0.294923	0.969	0.974	0.00574821	4	TMEM123
CASP8	4.32931e-07	0.251397	0.715	0.513	0.00790403	4	CASP8
ANXA4	4.60848e-07	0.290976	0.769	0.697	0.00841371	4	ANXA4
MED29	5.02478e-07	0.255934	0.854	0.723	0.00917374	4	MED29
RRM2	5.19246e-07	0.328147	0.638	0.499	0.00947987	4	RRM2
MRPL331	5.81222e-07	0.253711	0.954	0.864	0.0106114	4	MRPL33
S100A111	5.86917e-07	0.340317	1	0.999	0.0107153	4	S100A11
CD91	6.65096e-07	0.267789	1	0.992	0.0121427	4	CD9
HIST1H4H2	7.64665e-07	0.423469	0.946	0.869	0.0139605	4	HIST1H4H
MRPL46	9.06576e-07	0.298208	0.892	0.844	0.0165514	4	MRPL46
APLP21	9.8652e-07	0.26048	0.915	0.84	0.0180109	4	APLP2
HIST1H1C2	1.36259e-06	0.368365	1	1	0.0248768	4	HIST1H1C
RAB251	1.50807e-06	0.256968	0.977	0.913	0.0275328	4	RAB25
KRT51	1.82005e-06	0.336136	0.292	0.143	0.0332287	4	KRT5
PSMC2	1.86375e-06	0.260134	0.992	0.923	0.0340264	4	PSMC2
SQSTM11	2.09555e-06	0.334593	0.992	0.995	0.0382585	4	SQSTM1
PRSS231	2.24298e-06	0.427477	0.954	0.932	0.0409502	4	PRSS23
MAGEA4	0	0.680727	0.71	0.005	0	5	MAGEA4
CALML3	2.95648e-234	0.684116	0.4	0.002	5.39764e-230	5	CALML3
IRF7	2.36278e-216	0.37696	0.46	0.006	4.31374e-212	5	IRF7
NAPRT1	9.27874e-162	0.482971	0.58	0.026	1.69402e-157	5	NAPRT1
HAPLN1	7.15771e-108	0.955956	0.58	0.046	1.30678e-103	5	HAPLN1
PKIB	5.60456e-69	1.12561	0.69	0.123	1.02322e-64	5	PKIB
BDNF	5.95697e-65	0.436316	0.34	0.025	1.08756e-60	5	BDNF
RPL32	8.06797e-56	0.956175	1	1	1.47297e-51	5	RPL32
TM7SF2	3.47381e-54	0.569341	0.44	0.056	6.34214e-50	5	TM7SF2
IGFBP51	2.61669e-50	2.18846	0.69	0.161	4.77729e-46	5	IGFBP5
BCL7B	2.09922e-49	1.26896	1	0.877	3.83255e-45	5	BCL7B
WDR66	6.77925e-49	0.728464	0.82	0.248	1.23769e-44	5	WDR66
MTCH1	6.83946e-49	1.08439	1	0.97	1.24868e-44	5	MTCH1
HLA-DRB5	1.62817e-47	0.490776	0.52	0.09	2.97255e-43	5	HLA-DRB5
RPL15	1.82384e-44	0.649573	1	1	3.32979e-40	5	RPL15
POLR2J1	5.73638e-44	0.980676	1	0.992	1.04729e-39	5	POLR2J
RPS18	1.40766e-43	0.910954	1	1	2.56997e-39	5	RPS18
SHFM1	4.36147e-43	0.830776	1	0.996	7.96274e-39	5	SHFM1
WFDC22	6.00208e-41	2.58541	0.96	0.637	1.0958e-36	5	WFDC2
RPS10	1.1739e-39	0.717741	1	0.999	2.1432e-35	5	RPS10
GPR160	1.72362e-39	0.295089	0.37	0.053	3.14682e-35	5	GPR160
SUMO3	2.1381e-39	0.976496	1	0.988	3.90353e-35	5	SUMO3
DDAH2	1.37517e-37	0.953998	1	0.755	2.51064e-33	5	DDAH2
EML3	4.75152e-37	0.494046	0.72	0.231	8.67486e-33	5	EML3
LAGE3	6.01793e-37	1.05331	1	0.933	1.09869e-32	5	LAGE3
ARPC1A1	1.14006e-35	0.851736	1	0.983	2.08142e-31	5	ARPC1A
RPS8	1.64569e-35	0.570013	1	1	3.00454e-31	5	RPS8
NDUFB2	4.28613e-35	0.733978	1	0.998	7.82519e-31	5	NDUFB2
NFE4	1.00344e-34	0.922405	0.98	0.789	1.83197e-30	5	NFE4
PCDHB6	1.79242e-34	0.38038	0.44	0.088	3.27242e-30	5	PCDHB6
DMKN2	5.08593e-34	0.92497	1	0.958	9.28539e-30	5	DMKN
RNF2122	1.02043e-33	0.820835	0.96	0.61	1.863e-29	5	RNF212
SCCPDH	1.10056e-33	0.784512	0.99	0.804	2.00929e-29	5	SCCPDH
BRK11	1.76949e-33	0.670264	1	1	3.23056e-29	5	BRK1
PRR16	8.02019e-33	0.670131	0.58	0.161	1.46425e-28	5	PRR16
MDH2	1.47285e-32	0.683946	1	0.993	2.68898e-28	5	MDH2
TMEM243	1.98399e-32	0.749512	0.98	0.682	3.62217e-28	5	TMEM243
C7orf501	4.82468e-32	0.805434	1	0.968	8.80843e-28	5	C7orf50
APOE2	1.18118e-31	1.07867	0.92	0.465	2.15648e-27	5	APOE
RPL10	1.81663e-31	0.84408	1	1	3.31663e-27	5	RPL10
AC002454.1	2.27759e-31	0.256747	0.28	0.038	4.15819e-27	5	AC002454.1
GLUL1	1.44608e-30	1.03031	0.89	0.537	2.6401e-26	5	GLUL
GNB2	1.61049e-30	0.662295	1	0.97	2.94027e-26	5	GNB2
RAC31	1.91307e-30	0.873977	0.97	0.751	3.4927e-26	5	RAC3
HLA-DRB1	2.97473e-30	0.537437	0.54	0.147	5.43097e-26	5	HLA-DRB1
TRIP6	7.90408e-30	0.79142	0.97	0.907	1.44305e-25	5	TRIP6
EIF5	8.53288e-30	0.806079	1	0.987	1.55785e-25	5	EIF5
AKAP9	1.80672e-29	0.705802	0.98	0.82	3.29852e-25	5	AKAP9
SPATC1L	2.58881e-29	0.453396	0.67	0.241	4.7264e-25	5	SPATC1L
CDC42EP3	2.2105e-28	0.892201	0.81	0.412	4.03571e-24	5	CDC42EP3
CHCHD3	2.73068e-28	0.703385	0.99	0.976	4.9854e-24	5	CHCHD3
RHBDD2	4.66923e-28	0.719991	0.95	0.741	8.52462e-24	5	RHBDD2
BUD31	9.97843e-28	0.604384	1	0.959	1.82176e-23	5	BUD31
HRASLS	1.20913e-27	0.260867	0.39	0.08	2.20752e-23	5	HRASLS
TMEM542	1.26437e-27	0.762174	1	0.902	2.30837e-23	5	TMEM54
ATP5J2	2.75819e-27	0.634403	1	0.982	5.03564e-23	5	ATP5J2
MDFI	5.2118e-27	0.833875	0.85	0.454	9.51518e-23	5	MDFI
TPT11	1.093e-26	0.512387	1	1	1.9955e-22	5	TPT1
PRAC2	1.47964e-26	0.389216	0.57	0.178	2.70138e-22	5	PRAC2
FTL1	1.55911e-26	1.74866	1	0.999	2.84648e-22	5	FTL
KRT232	3.77152e-26	1.22107	0.7	0.266	6.88567e-22	5	KRT23
KRT101	6.59732e-26	0.713157	1	0.984	1.20447e-21	5	KRT10
C6orf481	6.61214e-26	0.716176	0.97	0.881	1.20718e-21	5	C6orf48
EIF1	7.04129e-26	0.486347	1	1	1.28553e-21	5	EIF1
CALD11	1.2979e-25	0.886436	1	0.854	2.36957e-21	5	CALD1
SBDS	2.85283e-25	0.654467	0.95	0.788	5.20841e-21	5	SBDS
PDAP1	4.83065e-25	0.565923	1	0.988	8.81932e-21	5	PDAP1
EIF4A2	7.44668e-25	0.79425	1	0.917	1.35954e-20	5	EIF4A2
RPL35	1.25718e-24	0.460614	1	1	2.29524e-20	5	RPL35
RSBN1L	1.85172e-24	0.656962	0.89	0.667	3.38069e-20	5	RSBN1L
UBE2H	3.47905e-24	0.612985	0.9	0.586	6.35169e-20	5	UBE2H
MT1M	9.79957e-24	0.552896	0.59	0.211	1.78911e-19	5	MT1M
SNHG7	1.3845e-23	0.776358	0.95	0.755	2.52769e-19	5	SNHG7
CNN31	1.66657e-23	0.775277	1	0.98	3.04265e-19	5	CNN3
BAZ1B	5.50021e-23	0.619183	0.87	0.612	1.00417e-18	5	BAZ1B
CAPZA2	2.04405e-22	0.576671	0.98	0.92	3.73181e-18	5	CAPZA2
TMEM248	6.26115e-22	0.594476	0.91	0.719	1.1431e-17	5	TMEM248
NUDT3	1.89838e-21	0.583862	0.88	0.677	3.46588e-17	5	NUDT3
TACSTD23	2.17365e-21	1.38008	0.99	0.884	3.96844e-17	5	TACSTD2
PTN	2.51837e-21	0.38751	0.49	0.158	4.59779e-17	5	PTN
SETD5-AS11	2.67408e-21	0.636186	1	0.966	4.88207e-17	5	SETD5-AS1
HEBP21	9.89731e-21	0.766952	0.99	0.973	1.80695e-16	5	HEBP2
ZFHX4	1.00662e-20	0.328227	0.47	0.152	1.83779e-16	5	ZFHX4
ACN9	1.5268e-20	0.559581	0.96	0.804	2.78747e-16	5	ACN9
RSBN1L-AS1	2.98849e-20	0.40117	0.67	0.318	5.45608e-16	5	RSBN1L-AS1
MAGEA10	3.16668e-20	0.292124	0.52	0.165	5.78141e-16	5	MAGEA10
CLDN33	3.19322e-20	1.22807	0.85	0.614	5.82986e-16	5	CLDN3
SRPK2	4.53811e-20	0.52394	0.88	0.684	8.28523e-16	5	SRPK2
CMTM7	5.48835e-20	0.74306	1	0.909	1.00201e-15	5	CMTM7
CPSF4	5.74454e-20	0.436283	0.74	0.384	1.04878e-15	5	CPSF4
RABL5	6.04411e-20	0.598689	0.96	0.844	1.10347e-15	5	RABL5
RPS191	7.6598e-20	0.498989	1	1	1.39845e-15	5	RPS19
POP7	1.68254e-19	0.626895	0.98	0.92	3.07181e-15	5	POP7
EEF1D1	1.7396e-19	0.514141	1	0.996	3.17599e-15	5	EEF1D
FBXL13	2.23779e-19	0.383224	0.72	0.364	4.08553e-15	5	FBXL13
LRRFIP2	2.51954e-19	0.557879	0.94	0.844	4.59993e-15	5	LRRFIP2
TUBB2B	5.59628e-19	0.31241	0.28	0.061	1.02171e-14	5	TUBB2B
KMT2E	6.65734e-19	0.568627	0.85	0.67	1.21543e-14	5	KMT2E
TADA3	7.72212e-19	0.532005	0.97	0.938	1.40983e-14	5	TADA3
BRI31	1.1495e-18	0.531455	0.96	0.848	2.09864e-14	5	BRI3
COL11A2	1.31813e-18	0.405676	0.36	0.094	2.4065e-14	5	COL11A2
P4HB	2.30398e-18	0.474579	1	0.986	4.20637e-14	5	P4HB
TPTEP12	2.80234e-18	0.475336	0.83	0.448	5.11624e-14	5	TPTEP1
NT5C3B	2.8921e-18	0.467225	0.98	0.956	5.28011e-14	5	NT5C3B
POLE4	6.9396e-18	0.558576	1	0.936	1.26696e-13	5	POLE4
LINC006622	8.66608e-18	0.809149	0.9	0.631	1.58217e-13	5	LINC00662
MRPL14	9.07602e-18	0.481317	1	0.987	1.65701e-13	5	MRPL14
DYNC1I1	1.43729e-17	0.284048	0.44	0.147	2.62407e-13	5	DYNC1I1
COL1A1	1.88952e-17	0.44428	0.52	0.194	3.4497e-13	5	COL1A1
IMPDH1	1.91785e-17	0.48107	0.9	0.707	3.50142e-13	5	IMPDH1
RNF71	3.03194e-17	0.458168	1	0.998	5.53541e-13	5	RNF7
IRAK1	3.03529e-17	0.552229	0.92	0.785	5.54152e-13	5	IRAK1
SSR4	3.1055e-17	0.442165	1	0.997	5.66972e-13	5	SSR4
PCSK1N1	3.11184e-17	0.587843	0.99	0.847	5.68128e-13	5	PCSK1N
COPS6	3.60526e-17	0.54613	0.99	0.979	6.58212e-13	5	COPS6
GLT8D2	4.50582e-17	0.359542	0.7	0.375	8.22627e-13	5	GLT8D2
IFRD1	4.59507e-17	0.555128	0.83	0.616	8.38922e-13	5	IFRD1
MKRN1	5.6922e-17	0.501804	0.9	0.75	1.03922e-12	5	MKRN1
C1orf122	6.35731e-17	0.531525	0.97	0.934	1.16065e-12	5	C1orf122
PON2	7.66225e-17	0.549022	0.98	0.925	1.3989e-12	5	PON2
FLOT1	9.63809e-17	0.571133	0.97	0.962	1.75963e-12	5	FLOT1
QPCT	1.43332e-16	0.605872	0.69	0.371	2.61681e-12	5	QPCT
RPS151	1.79857e-16	0.394918	1	1	3.28366e-12	5	RPS15
UROS	1.9645e-16	0.450951	1	0.99	3.58659e-12	5	UROS
RPS29	2.20887e-16	0.391889	1	1	4.03274e-12	5	RPS29
CLDN42	2.44273e-16	0.816652	0.98	0.906	4.4597e-12	5	CLDN4
ATP6V1F1	2.50917e-16	0.448365	1	0.995	4.58099e-12	5	ATP6V1F
YBX1	2.68298e-16	0.427451	1	1	4.89832e-12	5	YBX1
CGGBP1	2.86115e-16	0.465841	0.84	0.595	5.22361e-12	5	CGGBP1
RPL12	3.51493e-16	0.556293	1	1	6.41721e-12	5	RPL12
RAD23B	4.20844e-16	0.488702	0.96	0.889	7.68334e-12	5	RAD23B
EIF4H	5.50338e-16	0.455467	0.94	0.802	1.00475e-11	5	EIF4H
SET	7.05428e-16	0.574382	0.99	0.971	1.2879e-11	5	SET
STYXL1	1.29924e-15	0.40738	0.86	0.6	2.37202e-11	5	STYXL1
C4orf48	2.45136e-15	0.472648	0.98	0.952	4.47544e-11	5	C4orf48
VGLL4	2.9656e-15	0.437765	0.88	0.71	5.41429e-11	5	VGLL4
RPL41	5.60445e-15	0.348478	1	0.999	1.0232e-10	5	RPL4
NUDT141	5.72524e-15	0.44322	1	0.933	1.04526e-10	5	NUDT14
FAM136A	5.96205e-15	0.452325	0.99	0.971	1.08849e-10	5	FAM136A
CAPN7	6.38624e-15	0.351537	0.63	0.305	1.16594e-10	5	CAPN7
AZI2	6.6047e-15	0.426863	0.89	0.711	1.20582e-10	5	AZI2
RAF1	6.65979e-15	0.458019	0.89	0.73	1.21588e-10	5	RAF1
RPLP12	8.33276e-15	0.314561	1	1	1.52131e-10	5	RPLP1
TMEM1471	8.68939e-15	0.453455	1	0.994	1.58642e-10	5	TMEM147
SMARCB1	1.02771e-14	0.47339	0.99	0.974	1.87629e-10	5	SMARCB1
TEN1	1.43577e-14	0.408669	0.91	0.747	2.62129e-10	5	TEN1
POLR2I1	1.66801e-14	0.419332	1	0.989	3.04529e-10	5	POLR2I
SMC6	1.92543e-14	0.292753	0.58	0.281	3.51525e-10	5	SMC6
TM4SF12	2.22611e-14	0.59243	0.99	0.959	4.0642e-10	5	TM4SF1
WBSCR22	2.23582e-14	0.483813	0.99	0.981	4.08193e-10	5	WBSCR22
HOXA7	2.26024e-14	0.274695	0.58	0.261	4.12652e-10	5	HOXA7
RING1	2.60446e-14	0.517041	0.91	0.788	4.75497e-10	5	RING1
CMTM8	2.64201e-14	0.290194	0.66	0.344	4.82351e-10	5	CMTM8
DPH3	2.87906e-14	0.399567	0.9	0.716	5.2563e-10	5	DPH3
RGCC	3.02392e-14	0.634824	0.56	0.257	5.52077e-10	5	RGCC
ALKBH4	3.42641e-14	0.318957	0.68	0.369	6.25559e-10	5	ALKBH4
RPS7	4.36403e-14	0.323323	1	1	7.96742e-10	5	RPS7
RPL28	4.5398e-14	0.368905	1	1	8.28831e-10	5	RPL28
CDC34	4.68738e-14	0.408194	0.77	0.536	8.55775e-10	5	CDC34
MET	6.68281e-14	0.294353	0.44	0.174	1.22008e-09	5	MET
DNAJC2	6.97767e-14	0.577208	0.97	0.896	1.27391e-09	5	DNAJC2
SERPINB6	7.73696e-14	0.404597	0.98	0.914	1.41254e-09	5	SERPINB6
AKR1B1	1.15999e-13	0.685392	1	0.992	2.11779e-09	5	AKR1B1
RWDD4	1.31425e-13	0.453746	0.97	0.916	2.39942e-09	5	RWDD4
CDK6	1.37213e-13	0.470196	0.73	0.467	2.50509e-09	5	CDK6
ANKIB1	1.7257e-13	0.340005	0.6	0.34	3.15062e-09	5	ANKIB1
SAYSD1	2.22547e-13	0.437084	0.83	0.619	4.06304e-09	5	SAYSD1
RHOBTB3	2.69182e-13	0.624473	0.9	0.769	4.91446e-09	5	RHOBTB3
TES	3.03826e-13	0.366031	0.7	0.447	5.54695e-09	5	TES
SLC2A11	4.12799e-13	0.429597	0.77	0.518	7.53647e-09	5	SLC2A11
NPC22	4.67968e-13	0.568781	0.99	0.968	8.54369e-09	5	NPC2
YWHAG	4.94031e-13	0.398326	0.76	0.555	9.01952e-09	5	YWHAG
TSC22D41	5.42455e-13	0.408748	0.86	0.63	9.9036e-09	5	TSC22D4
IFITM10	6.51905e-13	0.4982	0.56	0.296	1.19018e-08	5	IFITM10
STT3B	6.88238e-13	0.377811	0.77	0.511	1.25652e-08	5	STT3B
FBXW5	6.91483e-13	0.41847	0.88	0.758	1.26244e-08	5	FBXW5
RPL7A	7.33928e-13	0.386708	1	1	1.33993e-08	5	RPL7A
C1orf53	8.90223e-13	0.470514	0.85	0.729	1.62528e-08	5	C1orf53
IQCA1	9.57048e-13	0.264042	0.42	0.176	1.74728e-08	5	IQCA1
KLHDC3	1.17478e-12	0.410476	0.87	0.697	2.14479e-08	5	KLHDC3
EXOG	1.41069e-12	0.270953	0.69	0.402	2.5755e-08	5	EXOG
TP53TG1	1.62107e-12	0.380928	0.75	0.502	2.95958e-08	5	TP53TG1
AP3D1	1.64469e-12	0.449154	0.81	0.695	3.00272e-08	5	AP3D1
BRD2	1.75712e-12	0.393096	0.98	0.881	3.20797e-08	5	BRD2
PIGT	1.80918e-12	0.420349	0.92	0.854	3.30302e-08	5	PIGT
CCNI1	1.89574e-12	0.36687	1	0.999	3.46104e-08	5	CCNI
LSR3	2.05154e-12	0.395546	0.97	0.852	3.7455e-08	5	LSR
GOLGA4	2.06464e-12	0.397762	0.97	0.9	3.76942e-08	5	GOLGA4
FIS11	2.21325e-12	0.410715	0.97	0.943	4.04072e-08	5	FIS1
BAD1	2.56194e-12	0.390274	0.99	0.967	4.67734e-08	5	BAD
SYPL1	3.09503e-12	0.450879	0.96	0.845	5.65059e-08	5	SYPL1
SERF21	3.12639e-12	0.332126	1	1	5.70785e-08	5	SERF2
COPRS	3.73466e-12	0.421841	0.96	0.872	6.81837e-08	5	COPRS
MRPL41	3.98354e-12	0.417501	0.99	0.981	7.27275e-08	5	MRPL41
RTF1	6.12633e-12	0.39392	0.94	0.867	1.11848e-07	5	RTF1
CMTM6	6.74342e-12	0.431503	0.99	0.957	1.23115e-07	5	CMTM6
S100A21	6.98106e-12	0.688404	0.92	0.827	1.27453e-07	5	S100A2
RFC2	8.43704e-12	0.473503	0.92	0.811	1.54035e-07	5	RFC2
RPL10A	9.03635e-12	0.366203	1	1	1.64977e-07	5	RPL10A
YIPF31	1.01186e-11	0.360024	0.91	0.728	1.84734e-07	5	YIPF3
PHPT1	1.07706e-11	0.446618	0.97	0.974	1.96639e-07	5	PHPT1
NAA10	1.12684e-11	0.384977	1	0.989	2.05726e-07	5	NAA10
FAM50A	1.14614e-11	0.441477	0.89	0.838	2.0925e-07	5	FAM50A
TNNT1	1.17853e-11	0.524121	0.91	0.819	2.15163e-07	5	TNNT1
NUP210	1.19936e-11	0.282033	0.63	0.363	2.18968e-07	5	NUP210
AP2M1	1.27342e-11	0.269903	1	0.999	2.32488e-07	5	AP2M1
MESP11	1.28044e-11	0.68849	0.86	0.663	2.33769e-07	5	MESP1
ORAI2	1.28307e-11	0.280431	0.68	0.403	2.3425e-07	5	ORAI2
LAMTOR4	1.43207e-11	0.340144	0.98	0.949	2.61453e-07	5	LAMTOR4
AGPAT9	1.56245e-11	0.490485	0.63	0.386	2.85257e-07	5	AGPAT9
COL9A31	1.58186e-11	0.385251	0.75	0.44	2.888e-07	5	COL9A3
GTF2I	1.64988e-11	0.261186	0.56	0.291	3.01218e-07	5	GTF2I
OGG1	1.81373e-11	0.357871	0.8	0.605	3.31132e-07	5	OGG1
ARPC1B2	1.92097e-11	0.518844	1	0.983	3.50711e-07	5	ARPC1B
NDUFS71	2.09591e-11	0.325794	0.99	0.956	3.8265e-07	5	NDUFS7
PHF191	2.23418e-11	0.638138	0.83	0.711	4.07894e-07	5	PHF19
EIF2AK2	2.67776e-11	0.422652	0.88	0.763	4.88879e-07	5	EIF2AK2
ZNF6551	3.74743e-11	0.363379	0.78	0.566	6.84168e-07	5	ZNF655
TAF11	4.49594e-11	0.371838	0.86	0.717	8.20825e-07	5	TAF11
TJP1	4.66217e-11	0.294509	0.66	0.409	8.51172e-07	5	TJP1
FAM120AOS	4.68911e-11	0.375112	0.97	0.966	8.56091e-07	5	FAM120AOS
DNAJC11	4.93007e-11	0.385308	0.97	0.899	9.00082e-07	5	DNAJC1
APOPT1	5.9364e-11	0.412891	0.99	0.944	1.08381e-06	5	APOPT1
ZNF5111	8.65934e-11	0.40667	1	0.993	1.58094e-06	5	ZNF511
CBX1	9.20226e-11	0.420893	0.96	0.889	1.68006e-06	5	CBX1
PERP1	9.87567e-11	0.52703	1	0.992	1.803e-06	5	PERP
PCTP	1.24509e-10	0.280195	0.7	0.468	2.27316e-06	5	PCTP
HYI	1.74085e-10	0.352666	0.81	0.613	3.17826e-06	5	HYI
EEF1B2	1.91572e-10	0.352252	1	0.999	3.49752e-06	5	EEF1B2
DCTD	1.99617e-10	0.361129	0.95	0.865	3.64441e-06	5	DCTD
BACE21	2.13373e-10	0.469824	0.75	0.541	3.89556e-06	5	BACE2
IFI44L	2.17948e-10	0.30741	0.3	0.109	3.97907e-06	5	IFI44L
DCBLD21	2.67778e-10	0.488348	0.68	0.449	4.88883e-06	5	DCBLD2
UBA2	2.74622e-10	0.386006	0.99	0.95	5.01377e-06	5	UBA2
C7orf73	2.86069e-10	0.319147	1	0.975	5.22276e-06	5	C7orf73
C7orf55-LUC7L2	3.43722e-10	0.363954	0.86	0.765	6.27534e-06	5	C7orf55-LUC7L2
SEMA3C	3.70816e-10	0.322744	0.64	0.381	6.76999e-06	5	SEMA3C
SURF2	3.93094e-10	0.467668	0.97	0.918	7.17671e-06	5	SURF2
SRSF9	4.3083e-10	0.295464	1	0.987	7.86566e-06	5	SRSF9
H3F3B2	4.56946e-10	0.334654	1	1	8.34246e-06	5	H3F3B
LY6K	4.71573e-10	0.411276	0.97	0.943	8.60951e-06	5	LY6K
FGD5-AS1	6.56825e-10	0.320103	0.85	0.629	1.19917e-05	5	FGD5-AS1
UQCR11.1	7.69028e-10	0.323365	1	1	1.40401e-05	5	UQCR11.1
NCOR1	8.9019e-10	0.432652	0.9	0.856	1.62522e-05	5	NCOR1
TRIM2	9.05563e-10	0.500842	0.73	0.491	1.65329e-05	5	TRIM2
MYL5	9.19758e-10	0.270439	0.71	0.468	1.6792e-05	5	MYL5
PSMG4	9.7336e-10	0.374993	0.95	0.9	1.77706e-05	5	PSMG4
XIST	9.74381e-10	0.429653	0.72	0.528	1.77893e-05	5	XIST
TRIM16L	1.01072e-09	0.374698	0.73	0.512	1.84527e-05	5	TRIM16L
TMEM216	1.04161e-09	0.356101	0.85	0.718	1.90167e-05	5	TMEM216
OSGIN2	1.06794e-09	0.339246	0.83	0.667	1.94974e-05	5	OSGIN2
KRIT1	1.22179e-09	0.276706	0.64	0.419	2.23062e-05	5	KRIT1
IAH1	1.2559e-09	0.379018	0.78	0.63	2.2929e-05	5	IAH1
UQCC2	1.52627e-09	0.399805	0.96	0.966	2.78652e-05	5	UQCC2
DPH7	1.5339e-09	0.262643	0.73	0.532	2.80045e-05	5	DPH7
HLA-A1	1.58643e-09	0.388853	1	0.996	2.89635e-05	5	HLA-A
MEAF6	1.5866e-09	0.290441	0.99	0.958	2.89666e-05	5	MEAF6
MMP72	1.64502e-09	0.894315	0.58	0.346	3.00331e-05	5	MMP7
ZNF146	1.83879e-09	0.322426	0.87	0.752	3.35709e-05	5	ZNF146
NAA38	1.85593e-09	0.375325	0.86	0.788	3.38836e-05	5	NAA38
MDK	1.93944e-09	0.384765	1	0.998	3.54083e-05	5	MDK
PNMA1	2.02581e-09	0.277419	0.77	0.546	3.69852e-05	5	PNMA1
PPM1A	2.25542e-09	0.32213	0.81	0.633	4.11773e-05	5	PPM1A
SMARCD2	2.45438e-09	0.268436	0.79	0.595	4.48097e-05	5	SMARCD2
SPINT23	2.54832e-09	0.322156	1	1	4.65247e-05	5	SPINT2
TMEM203	2.60098e-09	0.306879	0.71	0.533	4.74862e-05	5	TMEM203
ARF5	2.65607e-09	0.323287	0.88	0.756	4.84918e-05	5	ARF5
DNAJC30	2.86853e-09	0.316981	0.76	0.602	5.23708e-05	5	DNAJC30
STAC	3.09524e-09	0.314851	0.59	0.379	5.65098e-05	5	STAC
NDUFA5	3.2417e-09	0.357526	0.93	0.863	5.91837e-05	5	NDUFA5
BSPRY	3.56648e-09	0.332716	0.56	0.341	6.51131e-05	5	BSPRY
TAF6	3.65602e-09	0.337285	0.8	0.653	6.6748e-05	5	TAF6
MBNL1-AS1	3.7994e-09	0.556596	0.51	0.296	6.93656e-05	5	MBNL1-AS1
FAM122B	3.9424e-09	0.321691	0.71	0.524	7.19764e-05	5	FAM122B
PRADC11	3.95653e-09	0.379083	0.8	0.638	7.22344e-05	5	PRADC1
SNF8	4.28302e-09	0.332711	1	0.989	7.81952e-05	5	SNF8
ZNF4281	5.25574e-09	0.336659	0.9	0.738	9.5954e-05	5	ZNF428
ATP6V0B	5.83677e-09	0.346513	1	0.993	0.000106562	5	ATP6V0B
DBF4	5.93721e-09	0.592587	0.75	0.606	0.000108396	5	DBF4
CTSD1	6.52877e-09	0.643201	0.97	0.923	0.000119196	5	CTSD
JAGN1	6.94739e-09	0.311545	0.99	0.948	0.000126839	5	JAGN1
STK38	7.1765e-09	0.26044	0.48	0.254	0.000131021	5	STK38
SSNA1	7.29814e-09	0.377583	0.99	0.943	0.000133242	5	SSNA1
ARMC10	7.31524e-09	0.292261	0.73	0.582	0.000133554	5	ARMC10
WDR5	8.03862e-09	0.344522	0.87	0.802	0.000146761	5	WDR5
RARRES13	8.16877e-09	1.25904	0.86	0.827	0.000149137	5	RARRES1
RNF220	8.33949e-09	0.266664	0.66	0.441	0.000152254	5	RNF220
GTF3C5	9.89624e-09	0.319951	0.66	0.472	0.000180676	5	GTF3C5
KCMF1	1.02938e-08	0.404285	0.89	0.794	0.000187934	5	KCMF1
STRN4	1.07402e-08	0.27119	0.69	0.451	0.000196084	5	STRN4
CRNDE1	1.22469e-08	0.334502	0.97	0.944	0.000223591	5	CRNDE
PHF1	1.33448e-08	0.310177	0.76	0.563	0.000243636	5	PHF1
NSUN5	1.37021e-08	0.332288	0.8	0.707	0.000250159	5	NSUN5
FAM133B	1.37799e-08	0.315097	0.91	0.771	0.000251579	5	FAM133B
EMC3	1.43149e-08	0.307384	0.99	0.962	0.000261347	5	EMC3
AKIRIN1	1.62152e-08	0.343207	0.93	0.856	0.000296041	5	AKIRIN1
CDC42EP1	1.63997e-08	0.386463	0.9	0.807	0.000299409	5	CDC42EP1
GTF3A	1.73535e-08	0.292927	1	0.997	0.000316822	5	GTF3A
HMGN3	1.75071e-08	0.315648	0.99	0.962	0.000319627	5	HMGN3
MTMR14	1.96566e-08	0.310908	0.79	0.641	0.00035887	5	MTMR14
TBL1XR1	2.06321e-08	0.314725	0.74	0.589	0.00037668	5	TBL1XR1
RAB34	2.27097e-08	0.297979	1	0.99	0.000414612	5	RAB34
UBALD2	2.33916e-08	0.374613	0.59	0.373	0.000427061	5	UBALD2
LEPROT	2.43416e-08	0.261225	0.73	0.522	0.000444405	5	LEPROT
GMDS	2.43417e-08	0.311321	0.78	0.676	0.000444406	5	GMDS
HLA-DMA	2.44006e-08	0.299759	0.47	0.257	0.000445482	5	HLA-DMA
SLTM	2.48002e-08	0.320209	0.99	0.951	0.000452778	5	SLTM
ZNF580	2.53593e-08	0.330153	0.68	0.507	0.000462984	5	ZNF580
LARP6	2.57096e-08	0.343777	0.98	0.864	0.000469381	5	LARP6
PTP4A2	2.76019e-08	0.431155	0.84	0.759	0.000503927	5	PTP4A2
PDXK	3.1053e-08	0.328195	0.8	0.65	0.000566935	5	PDXK
SETD5	3.12987e-08	0.280524	0.79	0.591	0.000571421	5	SETD5
PGM1	3.1378e-08	0.266463	0.68	0.485	0.000572867	5	PGM1
RAB32	3.16495e-08	0.376132	0.8	0.761	0.000577824	5	RAB32
RPL362	3.95736e-08	0.265203	1	1	0.000722496	5	RPL36
CHMP4C	4.02183e-08	0.295858	0.95	0.891	0.000734265	5	CHMP4C
C6orf89	4.12583e-08	0.331058	0.69	0.533	0.000753252	5	C6orf89
ZNHIT11	4.50407e-08	0.306525	0.98	0.962	0.000822308	5	ZNHIT1
CRYAB2	4.74353e-08	0.544254	0.84	0.61	0.000866025	5	CRYAB
ORMDL11	5.26686e-08	0.322639	0.99	0.982	0.00096157	5	ORMDL1
MRPS25	5.4594e-08	0.309948	0.93	0.844	0.000996723	5	MRPS25
ZNF667-AS1	5.84166e-08	0.299468	0.76	0.628	0.00106651	5	ZNF667-AS1
FAM3C	7.33422e-08	0.454592	0.97	0.924	0.00133901	5	FAM3C
SLC10A3	7.74425e-08	0.315647	0.76	0.623	0.00141387	5	SLC10A3
C6orf132	8.73007e-08	0.254623	0.51	0.309	0.00159385	5	C6orf132
PRMT2	9.30957e-08	0.316628	0.82	0.718	0.00169965	5	PRMT2
RPL26	9.81796e-08	0.269347	1	0.999	0.00179247	5	RPL26
PPP4R2	9.82015e-08	0.346292	0.73	0.594	0.00179287	5	PPP4R2
NDUFS31	1.00558e-07	0.28413	0.99	0.955	0.00183589	5	NDUFS3
MAGEF11	1.03893e-07	0.286459	0.98	0.941	0.00189677	5	MAGEF1
CLN6	1.08252e-07	0.304575	0.84	0.705	0.00197635	5	CLN6
GEMIN7	1.10869e-07	0.351093	0.84	0.767	0.00202413	5	GEMIN7
PPP2R4	1.11677e-07	0.250321	0.75	0.575	0.00203889	5	PPP2R4
HLA-B2	1.1213e-07	0.374514	1	0.999	0.00204715	5	HLA-B
NEU1	1.14223e-07	0.321461	0.75	0.594	0.00208537	5	NEU1
KRCC11	1.14873e-07	0.299086	0.67	0.496	0.00209724	5	KRCC1
ZFP36L1	1.18979e-07	0.412206	0.97	0.942	0.0021722	5	ZFP36L1
MIR4435-1HG1	1.23255e-07	0.373118	0.95	0.938	0.00225027	5	MIR4435-1HG
BEX1	1.30152e-07	0.272649	0.57	0.351	0.00237619	5	BEX1
PAPOLA	1.35172e-07	0.28654	1	0.972	0.00246784	5	PAPOLA
BCAP29	1.38072e-07	0.267916	0.78	0.633	0.00252078	5	BCAP29
TMEM60	1.47661e-07	0.280302	0.74	0.566	0.00269585	5	TMEM60
PALLD	1.55519e-07	0.383319	0.79	0.658	0.00283931	5	PALLD
JUN	1.60454e-07	0.303553	0.54	0.33	0.00292942	5	JUN
HMG20B1	1.71384e-07	0.292271	0.87	0.739	0.00312896	5	HMG20B
CCNG2	1.73614e-07	0.277729	0.57	0.355	0.00316967	5	CCNG2
ACTN2	1.78208e-07	0.257355	0.51	0.316	0.00325355	5	ACTN2
RFXANK	1.83033e-07	0.315363	0.86	0.76	0.00334164	5	RFXANK
AQP51	1.92604e-07	0.273604	0.28	0.11	0.00351637	5	AQP5
PPIE	2.02566e-07	0.283608	0.9	0.8	0.00369825	5	PPIE
CEBPG1	2.06888e-07	0.325033	0.87	0.786	0.00377715	5	CEBPG
MZT2A	2.11116e-07	0.278035	1	0.99	0.00385434	5	MZT2A
KRT152	2.15434e-07	1.12672	0.82	0.69	0.00393317	5	KRT15
ST20	2.33074e-07	0.25409	0.69	0.529	0.00425523	5	ST20
CYB561	2.36747e-07	0.29154	0.87	0.819	0.00432228	5	CYB561
UBE2D3	2.53743e-07	0.250123	1	0.997	0.00463258	5	UBE2D3
SRPK1	2.6452e-07	0.287843	0.73	0.604	0.00482935	5	SRPK1
MEA11	2.74144e-07	0.32344	0.99	0.958	0.00500505	5	MEA1
BPGM	2.95977e-07	0.338028	0.7	0.522	0.00540366	5	BPGM
ACAA1	2.99809e-07	0.352651	0.88	0.811	0.00547362	5	ACAA1
HILPDA	3.02034e-07	0.257665	0.59	0.412	0.00551423	5	HILPDA
SRSF4	3.35883e-07	0.326551	0.81	0.662	0.00613221	5	SRSF4
ZFAND3	3.80164e-07	0.26886	0.74	0.618	0.00694065	5	ZFAND3
TOMM401	4.16185e-07	0.383924	0.99	0.991	0.00759828	5	TOMM40
PLA2G12A	4.35054e-07	0.314772	0.94	0.902	0.00794279	5	PLA2G12A
GPX31	4.41872e-07	0.435431	0.96	0.894	0.00806726	5	GPX3
PTPN12	4.54892e-07	0.27315	0.65	0.483	0.00830497	5	PTPN12
SLC27A5	4.83436e-07	0.261299	0.53	0.345	0.00882609	5	SLC27A5
GLRX5	4.93469e-07	0.282757	0.95	0.922	0.00900926	5	GLRX5
RABL6	4.99078e-07	0.314956	0.74	0.608	0.00911167	5	RABL6
PAFAH1B1	5.37444e-07	0.264063	0.82	0.705	0.00981211	5	PAFAH1B1
ARL8B	5.8646e-07	0.252008	0.81	0.694	0.010707	5	ARL8B
BAG1	5.90797e-07	0.325521	0.82	0.71	0.0107862	5	BAG1
RAB5A	6.0244e-07	0.307349	0.82	0.717	0.0109987	5	RAB5A
NQO2	6.73532e-07	0.383954	0.89	0.83	0.0122967	5	NQO2
SNRPC	7.0575e-07	0.270495	0.99	0.962	0.0128849	5	SNRPC
STAP2	7.86517e-07	0.310401	0.81	0.693	0.0143594	5	STAP2
SLC29A1	8.48359e-07	0.292348	0.58	0.413	0.0154885	5	SLC29A1
RAB101	9.02528e-07	0.304236	0.92	0.897	0.0164774	5	RAB10
SLC7A11	9.17785e-07	0.297663	0.38	0.202	0.016756	5	SLC7A11
USP1	9.97393e-07	0.377869	0.87	0.846	0.0182094	5	USP1
MT1F	1.05408e-06	0.27965	0.69	0.547	0.0192443	5	MT1F
TMX41	1.07499e-06	0.32543	0.86	0.81	0.019626	5	TMX4
FAM58A	1.13417e-06	0.306621	0.78	0.691	0.0207065	5	FAM58A
EGFL7	1.14572e-06	0.319421	0.94	0.833	0.0209174	5	EGFL7
RGL2	1.14663e-06	0.311067	0.81	0.665	0.020934	5	RGL2
CALM33	1.15258e-06	0.259006	1	0.997	0.0210426	5	CALM3
MAL22	1.31064e-06	0.294632	0.95	0.892	0.0239284	5	MAL2
TRAF4	1.35411e-06	0.287163	0.89	0.867	0.024722	5	TRAF4
SUZ12	1.36005e-06	0.265214	0.8	0.65	0.0248304	5	SUZ12
TAPBP1	1.36635e-06	0.25523	0.88	0.84	0.0249455	5	TAPBP
LSM3	1.39892e-06	0.299481	0.97	0.947	0.0255401	5	LSM3
SIVA1	1.42611e-06	0.285041	1	0.994	0.0260365	5	SIVA1
ARL5A	1.48364e-06	0.288452	0.98	0.972	0.0270867	5	ARL5A
IFI61	1.49452e-06	0.477739	0.76	0.624	0.0272855	5	IFI6
LYPD1	1.49993e-06	0.265828	0.32	0.16	0.0273842	5	LYPD1
KIF5B	1.50885e-06	0.269265	1	0.997	0.0275471	5	KIF5B
TMEM1232	1.5094e-06	0.299167	0.99	0.973	0.0275571	5	TMEM123
LSM14A	1.56222e-06	0.26111	0.96	0.912	0.0285215	5	LSM14A
PTTG1IP	1.62597e-06	0.274147	0.92	0.809	0.0296854	5	PTTG1IP
ARPC4	1.70527e-06	0.294571	0.95	0.901	0.0311331	5	ARPC4
NXT11	1.99686e-06	0.347128	0.95	0.924	0.0364566	5	NXT1
AES	2.65959e-06	0.255426	0.9	0.849	0.048556	5	AES
HLA-C2	2.69813e-06	0.359304	0.99	0.967	0.0492599	5	HLA-C
MAPRE1	8.46753e-34	1.26446	0.986	0.971	1.54592e-29	6	MAPRE1
PGRMC1	7.3957e-28	1.14296	0.973	0.938	1.35023e-23	6	PGRMC1
TXNIP	7.18404e-27	0.708886	0.297	0.039	1.31159e-22	6	TXNIP
PRNP1	2.63766e-26	1.1826	1	0.946	4.81557e-22	6	PRNP
TPM3	7.81449e-26	0.883655	0.986	0.971	1.42669e-21	6	TPM3
CYCS	1.02724e-24	0.857737	1	0.977	1.87544e-20	6	CYCS
CCNA1	2.60479e-22	0.495658	0.257	0.035	4.75557e-18	6	CCNA1
RHOA	7.38303e-22	0.784585	0.973	0.971	1.34792e-17	6	RHOA
CYB5B	1.0122e-21	0.896775	0.959	0.886	1.84797e-17	6	CYB5B
TMBIM61	1.22768e-21	0.90208	1	0.997	2.24138e-17	6	TMBIM6
POLR2C	1.41147e-21	0.793858	0.986	0.929	2.57692e-17	6	POLR2C
RTN31	9.85773e-18	0.82665	0.986	0.951	1.79973e-13	6	RTN3
YWHAQ2	1.08385e-17	0.723758	0.973	0.985	1.97879e-13	6	YWHAQ
UBC1	1.31435e-17	0.794311	1	0.999	2.39961e-13	6	UBC
COPS8	3.40535e-16	0.583661	0.959	0.975	6.21715e-12	6	COPS8
MAP1LC3B	4.36151e-16	1.06655	0.905	0.806	7.96282e-12	6	MAP1LC3B
NDFIP1	5.33008e-16	0.67953	0.919	0.935	9.73114e-12	6	NDFIP1
SEP153	9.86258e-16	0.863586	0.986	0.987	1.80061e-11	6	2023-09-15
SAE1	1.86265e-15	0.678072	0.905	0.784	3.40064e-11	6	SAE1
GLO11	2.81544e-15	0.620871	0.946	0.859	5.14015e-11	6	GLO1
RAN	5.99765e-15	0.51572	1	1	1.09499e-10	6	RAN
ILF2	6.33706e-15	0.754221	0.986	0.994	1.15696e-10	6	ILF2
BZW1	8.66405e-15	0.649424	0.892	0.802	1.5818e-10	6	BZW1
LAPTM4A1	1.30764e-14	0.686378	0.973	0.975	2.38735e-10	6	LAPTM4A
BIRC5	1.56552e-14	0.993901	0.932	0.885	2.85817e-10	6	BIRC5
NONO	1.6061e-14	0.612606	0.919	0.87	2.93226e-10	6	NONO
EMC72	1.91199e-14	0.670302	0.946	0.955	3.49072e-10	6	EMC7
VBP1	2.33841e-14	0.560382	0.959	0.939	4.26923e-10	6	VBP1
SUPT4H11	2.52998e-14	0.546455	1	0.944	4.61899e-10	6	SUPT4H1
PLS3	3.11954e-14	0.605803	0.865	0.795	5.69534e-10	6	PLS3
SAP18	5.1248e-14	0.696215	1	0.998	9.35636e-10	6	SAP18
STMN1	8.32969e-14	0.845994	0.946	0.972	1.52075e-09	6	STMN1
MYEF2	1.23614e-13	0.33224	0.514	0.197	2.25682e-09	6	MYEF2
CD46	1.31507e-13	0.594179	0.811	0.526	2.40092e-09	6	CD46
ARF1	1.59987e-13	0.609543	1	1	2.92088e-09	6	ARF1
SDCBP	2.89025e-13	0.756935	0.892	0.806	5.27673e-09	6	SDCBP
SURF4	3.52665e-13	0.532938	0.905	0.847	6.4386e-09	6	SURF4
EMC43	3.61571e-13	0.506201	1	0.989	6.6012e-09	6	EMC4
VPS26A	4.13426e-13	0.592416	0.905	0.789	7.54791e-09	6	VPS26A
SRP9	4.90172e-13	0.474315	0.986	0.998	8.94906e-09	6	SRP9
MAD2L1	5.71498e-13	0.802879	0.851	0.748	1.04338e-08	6	MAD2L1
CALM34	9.81654e-13	0.611346	0.986	0.997	1.79221e-08	6	CALM3
B2M3	1.00168e-12	1.01482	1	1	1.82876e-08	6	B2M
OAT1	1.07522e-12	0.699034	0.932	0.862	1.96303e-08	6	OAT
CSRP1	1.2644e-12	0.753139	0.892	0.742	2.30841e-08	6	CSRP1
NXF1	1.31367e-12	0.782359	0.635	0.366	2.39838e-08	6	NXF1
MZT1	1.64726e-12	0.688789	0.797	0.628	3.00739e-08	6	MZT1
TMX21	1.93799e-12	0.684476	0.946	0.914	3.53819e-08	6	TMX2
PTRF	1.98296e-12	0.71752	0.932	0.917	3.62028e-08	6	PTRF
KDELR2	2.09315e-12	0.544106	0.986	0.986	3.82147e-08	6	KDELR2
CANX	2.41453e-12	0.564087	0.905	0.901	4.4082e-08	6	CANX
CA8	2.55709e-12	0.259928	0.297	0.077	4.66847e-08	6	CA8
PRDX11	3.59036e-12	0.73842	1	1	6.55492e-08	6	PRDX1
TMBIM1	3.59739e-12	0.449509	0.797	0.549	6.56775e-08	6	TMBIM1
PEX19	4.54105e-12	0.489972	0.838	0.64	8.2906e-08	6	PEX19
DDX39A	4.77427e-12	0.692714	0.919	0.907	8.71638e-08	6	DDX39A
TMCO1	5.05756e-12	0.520497	0.946	0.957	9.23359e-08	6	TMCO1
COX7A2L1	5.15307e-12	0.49547	1	0.99	9.40796e-08	6	COX7A2L
ZMPSTE24	7.66004e-12	0.487852	0.892	0.779	1.39849e-07	6	ZMPSTE24
FSTL1	9.00209e-12	0.67933	0.703	0.398	1.64351e-07	6	FSTL1
DYNLL1	1.06608e-11	0.733327	0.986	0.998	1.94635e-07	6	DYNLL1
PNO1	1.27185e-11	0.575416	0.919	0.817	2.32202e-07	6	PNO1
FAU	1.29053e-11	0.452912	1	1	2.35612e-07	6	FAU
EPCAM1	1.50586e-11	0.590551	0.986	0.998	2.74925e-07	6	EPCAM
TXNDC12	1.73607e-11	0.556282	0.905	0.841	3.16954e-07	6	TXNDC12
SDHD	2.08356e-11	0.502575	0.946	0.965	3.80395e-07	6	SDHD
YIPF5	2.26938e-11	0.56373	0.77	0.621	4.1432e-07	6	YIPF5
DDIT3	2.56134e-11	0.947584	0.622	0.333	4.67624e-07	6	DDIT3
ATP6V0E1	3.49411e-11	0.652269	0.986	0.987	6.3792e-07	6	ATP6V0E1
PDIA62	3.73736e-11	0.657749	0.959	0.976	6.8233e-07	6	PDIA6
MRPL49	4.13621e-11	0.53093	0.878	0.798	7.55148e-07	6	MRPL49
HNRNPA2B11	5.35344e-11	0.535432	1	0.995	9.77378e-07	6	HNRNPA2B1
NQO13	5.98602e-11	0.86947	1	0.999	1.09287e-06	6	NQO1
HIST1H2AG1	6.9099e-11	0.708503	0.784	0.567	1.26154e-06	6	HIST1H2AG
SAR1A1	7.83557e-11	0.56097	0.878	0.88	1.43054e-06	6	SAR1A
MYL12A	9.91776e-11	0.661352	1	0.999	1.81069e-06	6	MYL12A
SELT	9.95691e-11	0.438951	0.986	0.998	1.81783e-06	6	SELT
GNAI3	1.03707e-10	0.5917	0.865	0.947	1.89338e-06	6	GNAI3
NCOA4	1.0469e-10	0.44895	0.743	0.539	1.91133e-06	6	NCOA4
IDH3A	1.08615e-10	0.587832	0.865	0.784	1.98298e-06	6	IDH3A
IGFBP71	1.16091e-10	0.766202	0.784	0.457	2.11948e-06	6	IGFBP7
NECAP2	1.34545e-10	0.49322	0.878	0.802	2.45638e-06	6	NECAP2
ARF4	1.46134e-10	0.555914	0.959	0.921	2.66797e-06	6	ARF4
PTPLAD1	2.1687e-10	0.564755	0.905	0.846	3.95939e-06	6	PTPLAD1
GEM	2.20653e-10	0.329402	0.284	0.082	4.02847e-06	6	GEM
CAV12	2.38196e-10	0.906559	0.973	0.939	4.34874e-06	6	CAV1
UGP2	2.44742e-10	0.656516	0.905	0.896	4.46826e-06	6	UGP2
PSMC41	2.50408e-10	0.55615	0.946	0.975	4.57171e-06	6	PSMC4
APOE3	2.8013e-10	0.770743	0.77	0.473	5.11433e-06	6	APOE
DYNLT3	2.91828e-10	0.431813	0.784	0.595	5.3279e-06	6	DYNLT3
CALU1	3.08913e-10	0.670972	0.946	0.941	5.63983e-06	6	CALU
GLUD1	3.81681e-10	0.318732	0.757	0.457	6.96835e-06	6	GLUD1
GPNMB	4.67121e-10	0.440301	0.473	0.197	8.52822e-06	6	GPNMB
CREG1	5.64841e-10	0.554059	0.838	0.806	1.03123e-05	6	CREG1
NOP58	7.68709e-10	0.641965	0.919	0.919	1.40343e-05	6	NOP58
HNRNPH3	7.81942e-10	0.664158	0.959	0.953	1.42759e-05	6	HNRNPH3
EIF4A21	9.02739e-10	1.59755	0.905	0.92	1.64813e-05	6	EIF4A2
NCBP2	9.20173e-10	0.481538	0.851	0.816	1.67996e-05	6	NCBP2
CHMP52	1.20856e-09	0.468308	0.905	0.894	2.20647e-05	6	CHMP5
PPP2CA	1.22584e-09	0.648437	0.905	0.963	2.23801e-05	6	PPP2CA
CD591	1.54212e-09	0.593444	0.986	0.979	2.81545e-05	6	CD59
COPZ1	1.57342e-09	0.519039	0.986	0.947	2.87259e-05	6	COPZ1
2023-09-07	1.58168e-09	0.469149	0.905	0.894	2.88768e-05	6	2023-09-07
TRAM1	1.76516e-09	0.480516	0.973	0.98	3.22266e-05	6	TRAM1
ACTL6A	2.07259e-09	0.588704	0.905	0.927	3.78393e-05	6	ACTL6A
MYL91	2.17428e-09	0.842929	0.959	0.949	3.96959e-05	6	MYL9
PDRG1	2.25949e-09	0.884924	0.757	0.754	4.12516e-05	6	PDRG1
SSR3	2.64338e-09	0.498137	0.973	0.964	4.82601e-05	6	SSR3
IMPA1	2.85889e-09	0.550717	0.743	0.595	5.21947e-05	6	IMPA1
MED10	3.53124e-09	0.626013	0.973	0.986	6.44698e-05	6	MED10
EIF4A11	3.62616e-09	0.522406	1	0.996	6.62027e-05	6	EIF4A1
TUBB61	3.82241e-09	0.540942	0.973	0.968	6.97857e-05	6	TUBB6
PLEKHB2	4.35658e-09	0.497174	0.838	0.779	7.9538e-05	6	PLEKHB2
UBB	4.60354e-09	0.404543	1	1	8.40468e-05	6	UBB
PRC1	5.22833e-09	0.966148	0.73	0.606	9.54536e-05	6	PRC1
PRKAR1A	5.97715e-09	0.44713	0.905	0.909	0.000109125	6	PRKAR1A
CNIH1	6.55943e-09	0.492787	0.959	0.948	0.000119756	6	CNIH1
TERF2IP	7.10056e-09	0.60624	0.878	0.851	0.000129635	6	TERF2IP
AAMP	8.45686e-09	0.422094	0.946	0.971	0.000154397	6	AAMP
LANCL1	8.50586e-09	0.314632	0.649	0.372	0.000155292	6	LANCL1
ETF1	8.87395e-09	0.509474	0.946	0.938	0.000162012	6	ETF1
TMEM14C	1.05094e-08	0.410299	0.986	0.997	0.00019187	6	TMEM14C
MGST3	1.05127e-08	0.54998	0.959	0.934	0.00019193	6	MGST3
CALM1	1.1046e-08	0.470472	0.973	0.988	0.000201666	6	CALM1
HSPA13	1.18437e-08	0.391097	0.608	0.338	0.000216231	6	HSPA13
HNRNPH1	1.18719e-08	0.57984	0.662	0.444	0.000216746	6	HNRNPH1
PFDN11	1.18834e-08	0.463797	0.932	0.912	0.000216955	6	PFDN1
CFL11	1.28468e-08	0.32521	1	1	0.000234543	6	CFL1
SNRPB2	1.28985e-08	0.528343	0.905	0.94	0.000235488	6	SNRPB2
MRPL332	1.2972e-08	0.468846	0.932	0.866	0.00023683	6	MRPL33
EZR	1.51305e-08	0.417255	0.824	0.705	0.000276237	6	EZR
RBM421	1.54346e-08	0.49908	0.932	0.929	0.00028179	6	RBM42
ECT2	1.62336e-08	0.504733	0.676	0.482	0.000296376	6	ECT2
ESRP1	1.65046e-08	0.46936	0.662	0.494	0.000301325	6	ESRP1
HSPH1	1.74156e-08	0.391341	0.811	0.676	0.000317957	6	HSPH1
DPM1	1.85501e-08	0.519355	0.878	0.904	0.000338669	6	DPM1
RAB18	1.92799e-08	0.554242	0.932	0.975	0.000351993	6	RAB18
HSP90AA12	1.96357e-08	0.551075	1	0.999	0.000358488	6	HSP90AA1
PPP2R1A	1.9757e-08	0.463555	0.959	0.959	0.000360703	6	PPP2R1A
PGK11	2.15624e-08	0.549077	0.986	0.99	0.000393665	6	PGK1
NFKBIA1	2.32481e-08	1.25042	0.554	0.891	0.000424441	6	NFKBIA
NCAPG	2.67249e-08	0.429476	0.581	0.332	0.000487916	6	NCAPG
ARL8B1	2.8868e-08	0.520841	0.797	0.695	0.000527043	6	ARL8B
RRN3	2.94529e-08	0.329428	0.527	0.267	0.000537721	6	RRN3
HIST1H4H3	3.11247e-08	0.878318	0.932	0.871	0.000568244	6	HIST1H4H
ATG12	3.28047e-08	0.383996	0.838	0.771	0.000598915	6	ATG12
RAB1A	3.73225e-08	0.557908	0.878	0.936	0.000681397	6	RAB1A
TCEB1	3.8714e-08	0.302475	1	0.998	0.000706802	6	TCEB1
PAIP2	4.00136e-08	0.466698	0.919	0.96	0.000730529	6	PAIP2
CEBPZ-AS1	4.73416e-08	0.345782	0.676	0.431	0.000864315	6	CEBPZ-AS1
SDC41	4.75282e-08	0.657083	0.73	0.613	0.000867723	6	SDC4
HSPA9	4.78622e-08	0.460897	0.919	0.905	0.000873821	6	HSPA9
WDR55	4.79322e-08	0.260914	0.649	0.373	0.000875098	6	WDR55
ETFA	5.15893e-08	0.534471	0.946	0.954	0.000941867	6	ETFA
GMFB	5.6643e-08	0.591577	0.905	0.877	0.00103413	6	GMFB
DARS	5.75678e-08	0.443182	0.905	0.861	0.00105102	6	DARS
NPM1	5.85261e-08	0.42023	1	0.999	0.00106851	6	NPM1
CHMP31	6.43301e-08	0.402028	0.973	0.981	0.00117447	6	CHMP3
MYL12B1	6.48372e-08	0.517231	1	0.995	0.00118373	6	MYL12B
GOLT1B	6.48972e-08	0.345448	0.811	0.66	0.00118483	6	GOLT1B
RASSF1	6.50223e-08	0.373368	0.527	0.282	0.00118711	6	RASSF1
CHCHD2	6.79718e-08	0.300756	1	1	0.00124096	6	CHCHD2
PSMA41	7.04699e-08	0.413388	1	0.992	0.00128657	6	PSMA4
CCNDBP11	7.12628e-08	0.399874	0.689	0.454	0.00130105	6	CCNDBP1
2023-09-02	7.87619e-08	0.399182	0.932	0.953	0.00143796	6	2023-09-02
CD1641	8.43996e-08	0.482732	0.878	0.883	0.00154088	6	CD164
CAP1	8.63545e-08	0.506527	0.973	0.987	0.00157657	6	CAP1
RBM8A	8.931e-08	0.523626	0.973	0.989	0.00163053	6	RBM8A
MATR3	1.02139e-07	0.590599	0.892	0.807	0.00186475	6	MATR3
FUS	1.05395e-07	0.563755	0.905	0.901	0.00192421	6	FUS
MDH1	1.08369e-07	0.431371	0.986	0.988	0.00197849	6	MDH1
SDE2	1.27683e-07	0.476155	0.595	0.389	0.0023311	6	SDE2
TFPI2	1.37738e-07	0.293768	0.324	0.124	0.00251468	6	TFPI2
SPCS2	1.74217e-07	0.402771	0.959	0.976	0.00318068	6	SPCS2
GOT1	1.82662e-07	0.402071	0.703	0.549	0.00333487	6	GOT1
CABYR	1.849e-07	0.753041	0.635	0.483	0.00337572	6	CABYR
CERS2	1.90369e-07	0.309597	0.838	0.668	0.00347556	6	CERS2
FAM32A	1.93431e-07	0.491114	0.838	0.849	0.00353147	6	FAM32A
C1D	1.95777e-07	0.480946	0.743	0.613	0.0035743	6	C1D
DNAJC8	2.03605e-07	0.440749	0.919	0.919	0.00371722	6	DNAJC8
FKBP1A	2.14944e-07	0.524242	0.986	1	0.00392424	6	FKBP1A
MORF4L2	2.19575e-07	0.581195	0.878	0.973	0.00400878	6	MORF4L2
PTTG1IP1	2.25116e-07	0.669171	0.824	0.812	0.00410995	6	PTTG1IP
MYLIP	2.26653e-07	0.272517	0.284	0.106	0.004138	6	MYLIP
HMGB1	2.44271e-07	0.493087	0.986	0.999	0.00445965	6	HMGB1
TFAM	2.53505e-07	0.543162	0.851	0.873	0.00462824	6	TFAM
COPB2	2.69476e-07	0.387629	0.851	0.778	0.00491983	6	COPB2
RNF6	2.70551e-07	0.505871	0.743	0.669	0.00493944	6	RNF6
EIF3K	2.74627e-07	0.384894	0.986	0.998	0.00501387	6	EIF3K
RNF51	2.90084e-07	0.442255	0.851	0.77	0.00529605	6	RNF5
COTL11	3.028e-07	0.84056	0.986	0.983	0.00552823	6	COTL1
TAGLN21	3.4761e-07	0.462579	0.986	0.998	0.00634631	6	TAGLN2
CCT81	3.77932e-07	0.444215	1	0.982	0.00689991	6	CCT8
SUPV3L1	4.0583e-07	0.305388	0.595	0.337	0.00740925	6	SUPV3L1
SF3B14	4.08639e-07	0.474049	0.932	0.976	0.00746052	6	SF3B14
PTTG1	4.20671e-07	0.807038	0.946	0.874	0.00768018	6	PTTG1
ITM2B2	4.37021e-07	0.546054	1	0.997	0.00797869	6	ITM2B
SKP11	4.58882e-07	0.409473	1	0.997	0.0083778	6	SKP1
SELK	4.8672e-07	0.35197	0.905	0.923	0.00888604	6	SELK
ATP6V1E1	4.99534e-07	0.479266	0.986	0.968	0.00911999	6	ATP6V1E1
DNAJB11	5.09637e-07	0.393654	0.973	0.985	0.00930445	6	DNAJB11
CDCA8	5.30855e-07	0.715248	0.608	0.453	0.00969182	6	CDCA8
SUMO2	5.65643e-07	0.303408	1	0.999	0.0103269	6	SUMO2
C6orf482	5.70837e-07	0.939757	0.959	0.882	0.0104218	6	C6orf48
BANF1	6.38028e-07	0.378862	0.946	0.92	0.0116485	6	BANF1
ATF3	6.94419e-07	0.802571	0.324	0.145	0.012678	6	ATF3
MORF4L1	7.16845e-07	0.362193	0.986	0.994	0.0130874	6	MORF4L1
H2AFX1	7.32263e-07	0.702968	0.824	0.802	0.0133689	6	H2AFX
SNAPC1	7.79323e-07	0.691409	0.662	0.512	0.0142281	6	SNAPC1
KIAA1191	7.89101e-07	0.450646	0.73	0.594	0.0144066	6	KIAA1191
NIP71	7.97671e-07	0.381417	0.892	0.84	0.0145631	6	NIP7
DHX15	9.27965e-07	0.345435	0.743	0.578	0.0169419	6	DHX15
FAM64A	9.53663e-07	0.497787	0.662	0.469	0.017411	6	FAM64A
MOB1A2	9.76377e-07	0.355914	0.919	0.957	0.0178257	6	MOB1A
YPEL5	9.9526e-07	0.349885	0.568	0.367	0.0181705	6	YPEL5
SBDS1	1.03456e-06	0.653396	0.797	0.793	0.018888	6	SBDS
WDR83OS	1.07449e-06	0.365441	0.986	0.996	0.0196169	6	WDR83OS
ZFAS11	1.09137e-06	0.999244	0.986	0.965	0.0199251	6	ZFAS1
GDI21	1.10896e-06	0.4113	0.959	0.973	0.0202462	6	GDI2
TUBB2A	1.14254e-06	0.50224	0.824	0.758	0.0208594	6	TUBB2A
ACTR3	1.15832e-06	0.398272	0.973	0.974	0.0211475	6	ACTR3
ANXA5	1.16435e-06	0.507504	0.973	0.987	0.0212576	6	ANXA5
POLR2K	1.20612e-06	0.391623	0.946	0.869	0.0220201	6	POLR2K
ORMDL12	1.34154e-06	0.312717	0.986	0.982	0.0244925	6	ORMDL1
TRMT6	1.34583e-06	0.381938	0.919	0.912	0.0245709	6	TRMT6
SRPRB	1.45349e-06	0.406898	0.838	0.707	0.0265363	6	SRPRB
SLU7	1.49226e-06	0.360317	0.662	0.5	0.0272442	6	SLU7
HMMR	1.51826e-06	0.671224	0.554	0.387	0.0277189	6	HMMR
TMED5	1.52596e-06	0.466479	0.865	0.864	0.0278594	6	TMED5
NDUFA51	1.54493e-06	0.309363	0.919	0.864	0.0282057	6	NDUFA5
TAF7	1.60222e-06	0.819406	0.77	0.902	0.0292518	6	TAF7
DENR1	1.66493e-06	0.396528	0.905	0.921	0.0303966	6	DENR
PROSC	1.67306e-06	0.41322	0.851	0.817	0.0305451	6	PROSC
EID12	1.71272e-06	0.439881	0.973	0.985	0.0312691	6	EID1
RRM21	1.73166e-06	0.491821	0.689	0.501	0.0316148	6	RRM2
HSD17B12	1.7369e-06	0.391595	0.851	0.769	0.0317106	6	HSD17B12
SKA21	1.86266e-06	0.342068	0.824	0.723	0.0340065	6	SKA2
PLRG1	1.95906e-06	0.34004	0.757	0.656	0.0357666	6	PLRG1
IER3IP1.1	2.00518e-06	0.298682	1	0.99	0.0366085	6	IER3IP1.1
AAGAB	2.08939e-06	0.286243	0.635	0.458	0.038146	6	AAGAB
GPN1	2.18984e-06	0.313432	0.743	0.583	0.03998	6	GPN1
PSMD81	2.25391e-06	0.334571	1	0.997	0.0411496	6	PSMD8
RBM22	2.28137e-06	0.362154	0.676	0.468	0.0416509	6	RBM22
ANXA3	2.2853e-06	0.456864	0.797	0.628	0.0417227	6	ANXA3
PPP1CB	2.37617e-06	0.314492	0.784	0.646	0.0433818	6	PPP1CB
BUB1	2.38604e-06	0.35572	0.527	0.335	0.043562	6	BUB1
PEA15	2.44171e-06	0.39991	0.878	0.876	0.0445784	6	PEA15
YIPF4	2.44372e-06	0.378693	0.757	0.704	0.0446151	6	YIPF4
PSAP	2.45904e-06	0.693439	0.959	0.982	0.0448946	6	PSAP
SUGT1	2.53489e-06	0.383157	0.905	0.911	0.0462796	6	SUGT1
PTS	2.67479e-06	0.370621	0.905	0.926	0.0488337	6	PTS

## Sheet: MDA-MB-231
	p_val	avg_log2FC	pct.1	pct.2	p_val_adj	cluster	gene
CCNB1	0	0.995988	0.588	0.304	0	0	CCNB1
ARL6IP1	4.99837e-286	0.82318	0.584	0.339	7.17716e-282	0	ARL6IP1
CDC20	9.49257e-138	0.689498	0.371	0.214	1.36304e-133	0	CDC20
CCNB2	3.1502e-82	0.541009	0.362	0.244	4.52338e-78	0	CCNB2
SLBP	6.4603e-78	0.478544	0.403	0.281	9.27634e-74	0	SLBP
HSPA8	3.5302e-75	0.418177	0.711	0.616	5.06902e-71	0	HSPA8
AURKA	5.29148e-70	0.541518	0.323	0.216	7.59804e-66	0	AURKA
PTTG1	7.44522e-57	0.255926	0.771	0.692	1.06906e-52	0	PTTG1
UBE2S	5.52881e-55	0.408701	0.308	0.212	7.93882e-51	0	UBE2S
CKS2	1.00424e-45	0.381561	0.465	0.375	1.44199e-41	0	CKS2
DNAJA1	3.07128e-42	0.28374	0.692	0.624	4.41005e-38	0	DNAJA1
PRC1	5.79319e-41	0.384714	0.273	0.193	8.31844e-37	0	PRC1
LUC7L3	2.1616e-29	0.332036	0.255	0.191	3.10384e-25	0	LUC7L3
TPX2	3.49209e-28	0.320013	0.299	0.232	5.0143e-24	0	TPX2
HIST1H4C	0	1.09681	0.921	0.638	0	1	HIST1H4C
ANKRD1	0	1.07847	0.689	0.4	0	1	ANKRD1
CTGF	0	0.852221	0.708	0.459	0	1	CTGF
CYR61	0	0.698318	0.97	0.843	0	1	CYR61
CDK1	1.77992e-245	0.820815	0.486	0.256	2.55579e-241	1	CDK1
DKK1	9.87552e-192	0.725832	0.518	0.315	1.41803e-187	1	DKK1
UBE2C	4.40991e-86	0.420548	0.563	0.42	6.33219e-82	1	UBE2C
TOP2A	7.19894e-63	0.375951	0.532	0.412	1.0337e-58	1	TOP2A
F3	4.79748e-59	0.400342	0.382	0.269	6.8887e-55	1	F3
MAP7D3	2.22579e-36	0.332883	0.385	0.301	3.19601e-32	1	MAP7D3
SNAPC1	8.33273e-31	0.280118	0.445	0.365	1.1965e-26	1	SNAPC1
S100A6	4.05028e-242	0.769028	0.892	0.702	5.81579e-238	2	S100A6
TMSB4X	5.58705e-195	0.342217	0.999	0.997	8.02245e-191	2	TMSB4X
PHLDA2	3.93206e-180	0.669225	0.856	0.681	5.64604e-176	2	PHLDA2
MT2A	1.45296e-176	0.56265	0.952	0.841	2.0863e-172	2	MT2A
TSC22D1	7.25533e-154	0.926285	0.343	0.151	1.04179e-149	2	TSC22D1
LGALS1	2.2763e-121	0.47777	0.908	0.802	3.26854e-117	2	LGALS1
IGFBP4	6.24055e-105	0.752112	0.296	0.143	8.96081e-101	2	IGFBP4
S100A10	6.59222e-95	0.533148	0.71	0.551	9.46577e-91	2	S100A10
NQO1	1.54436e-94	0.475751	0.86	0.744	2.21755e-90	2	NQO1
MALAT1	2.91862e-82	0.270711	1	0.998	4.19084e-78	2	MALAT1
PHLDA1	6.41163e-82	0.494846	0.71	0.559	9.20645e-78	2	PHLDA1
GNG11	4.13811e-78	0.597385	0.438	0.283	5.94191e-74	2	GNG11
G0S2	1.86586e-56	0.661464	0.257	0.147	2.67919e-52	2	G0S2
PRSS23	1.84545e-55	0.504463	0.304	0.184	2.64989e-51	2	PRSS23
PRKCDBP	2.84626e-55	0.554311	0.265	0.153	4.08694e-51	2	PRKCDBP
ATPIF1	7.99997e-43	0.410342	0.471	0.348	1.14872e-38	2	ATPIF1
GLRX	2.91596e-38	0.433158	0.285	0.189	4.18702e-34	2	GLRX
S100A11	2.66566e-33	0.267234	0.775	0.685	3.82763e-29	2	S100A11
TM4SF1	8.97875e-32	0.385749	0.418	0.32	1.28926e-27	2	TM4SF1
VIM	5.34429e-30	0.279904	0.683	0.593	7.67386e-26	2	VIM
PKM	3.82331e-29	0.259273	0.791	0.721	5.48989e-25	2	PKM
S100A16	4.64554e-26	0.346337	0.413	0.326	6.67053e-22	2	S100A16
LMNA	3.93042e-23	0.320813	0.416	0.333	5.64369e-19	2	LMNA
CD63	9.59525e-23	0.271092	0.581	0.499	1.37778e-18	2	CD63
CYBA	1.8888e-21	0.352265	0.352	0.277	2.71213e-17	2	CYBA
CAPG	1.66899e-20	0.332055	0.255	0.185	2.39651e-16	2	CAPG
SQSTM1	2.0398e-20	0.286874	0.295	0.219	2.92894e-16	2	SQSTM1
PSME2	2.04755e-20	0.288751	0.492	0.413	2.94008e-16	2	PSME2
PRDX2	4.00508e-20	0.284087	0.415	0.335	5.7509e-16	2	PRDX2
TOP2A1	6.32966e-19	0.269913	0.52	0.443	9.08875e-15	2	TOP2A
CDK11	1.13673e-18	0.290271	0.403	0.328	1.63223e-14	2	CDK1
SPINT2	8.4151e-17	0.266633	0.411	0.342	1.20832e-12	2	SPINT2
CAPN2	4.33664e-10	0.256412	0.285	0.239	6.22698e-06	2	CAPN2
FTL	7.18487e-57	0.376273	0.998	0.999	1.03168e-52	3	FTL
FTH1	8.18359e-27	0.435475	0.978	0.985	1.17508e-22	3	FTH1
SQSTM11	1.29899e-06	0.536454	0.281	0.229	0.0186521	3	SQSTM1
IFIT3	0	3.87365	0.578	0.012	0	4	IFIT3
IFIT1	0	3.73934	0.615	0.01	0	4	IFIT1
IFIT2	0	3.34789	0.409	0.007	0	4	IFIT2
OASL	0	2.32975	0.353	0	0	4	OASL
IFI44	0	1.84916	0.328	0.016	0	4	IFI44
ISG15	6.52455e-306	3.97041	0.82	0.213	9.3686e-302	4	ISG15
PMAIP1	3.83708e-165	2.25898	0.55	0.133	5.50966e-161	4	PMAIP1
SAMD9	3.8694e-136	1.46482	0.283	0.04	5.55607e-132	4	SAMD9
PRSS231	4.49756e-42	1.03796	0.445	0.198	6.45804e-38	4	PRSS23
IFITM3	3.21422e-20	0.682177	0.4	0.222	4.6153e-16	4	IFITM3
B2M	3.20033e-15	0.39662	0.919	0.881	4.59535e-11	4	B2M
S100A101	1.81806e-11	0.43254	0.722	0.574	2.61055e-07	4	S100A10
S100A61	4.00313e-09	0.319073	0.839	0.731	5.7481e-05	4	S100A6
ID1	1.75961e-08	0.325952	0.488	0.353	0.000252663	4	ID1
PLAUR	3.36753e-08	0.49967	0.355	0.245	0.000483543	4	PLAUR
PHLDA11	3.71695e-07	0.361109	0.672	0.582	0.00533717	4	PHLDA1
DUSP1	6.31851e-07	0.355211	0.259	0.169	0.00907274	4	DUSP1
S100A111	6.47907e-07	0.301235	0.786	0.698	0.0093033	4	S100A11
SAR1A	1.47876e-06	0.38114	0.266	0.177	0.0212336	4	SAR1A
DDIT4	0	3.51723	0.696	0.021	0	5	DDIT4
ATF3	0	1.56919	0.25	0.002	0	5	ATF3
DDIT3	5.25123e-232	2.44768	0.543	0.022	7.54024e-228	5	DDIT3
TSC22D3	1.03105e-205	1.78287	0.304	0.007	1.48049e-201	5	TSC22D3
CTH	2.67057e-173	1.59913	0.25	0.006	3.83467e-169	5	CTH
SNHG12	3.05661e-160	1.26646	0.25	0.006	4.38899e-156	5	SNHG12
TXNIP	3.48839e-95	1.99707	0.413	0.031	5.00898e-91	5	TXNIP
HIST1H2AC	1.08852e-79	2.15066	0.315	0.021	1.563e-75	5	HIST1H2AC
ADPRM	1.03778e-75	1.62256	0.293	0.019	1.49015e-71	5	ADPRM
EGR1	5.12691e-70	2.03578	0.37	0.033	7.36173e-66	5	EGR1
EPB41L4A-AS1	1.81567e-61	1.89457	0.391	0.042	2.60713e-57	5	EPB41L4A-AS1
PPP1R15A	5.32609e-58	2.29111	0.543	0.086	7.64773e-54	5	PPP1R15A
TAF1D	1.94592e-46	2.53314	0.674	0.166	2.79414e-42	5	TAF1D
CCNL1	8.61108e-44	1.64014	0.37	0.05	1.23647e-39	5	CCNL1
ASNS	3.4244e-43	1.9228	0.348	0.046	4.91709e-39	5	ASNS
GADD45B	3.35553e-42	2.1228	0.489	0.09	4.81821e-38	5	GADD45B
RSRC2	3.32566e-40	2.20996	0.717	0.223	4.77532e-36	5	RSRC2
ERRFI1	9.11427e-37	2.14824	0.467	0.093	1.30872e-32	5	ERRFI1
SAT11	5.31723e-36	2.59071	0.707	0.225	7.63502e-32	5	SAT1
PSPH	4.77309e-35	1.34584	0.293	0.039	6.85368e-31	5	PSPH
HIST1H1C	1.5279e-34	1.92407	0.413	0.077	2.19391e-30	5	HIST1H1C
SLC3A2	3.13307e-34	2.08755	0.696	0.224	4.49877e-30	5	SLC3A2
GADD45A	1.35685e-32	1.53322	0.326	0.051	1.9483e-28	5	GADD45A
ZFAS1	2.20053e-32	1.92509	0.859	0.468	3.15975e-28	5	ZFAS1
IER2	6.86325e-32	1.91549	0.641	0.192	9.85494e-28	5	IER2
XBP1	8.78381e-32	1.74754	0.587	0.156	1.26127e-27	5	XBP1
TSC22D12	1.49013e-31	2.17131	0.62	0.181	2.13968e-27	5	TSC22D1
BTG1	2.06003e-31	1.76576	0.522	0.128	2.958e-27	5	BTG1
SNHG15	6.64667e-29	1.84634	0.467	0.112	9.54395e-25	5	SNHG15
H1F0	1.34694e-27	2.05523	0.478	0.124	1.93407e-23	5	H1F0
JUN	1.78074e-26	2.08728	0.489	0.133	2.55696e-22	5	JUN
EIF1	4.22734e-25	1.03059	0.989	0.926	6.07004e-21	5	EIF1
KRTAP2-3	2.06187e-23	1.77947	0.457	0.126	2.96064e-19	5	KRTAP2-3
KLF10	2.74722e-23	1.26719	0.261	0.045	3.94473e-19	5	KLF10
SNHG8	8.33535e-22	1.42624	0.685	0.287	1.19687e-17	5	SNHG8
MCL1	1.63219e-21	1.4684	0.326	0.072	2.34366e-17	5	MCL1
CHD2	2.90077e-21	1.10225	0.293	0.058	4.16521e-17	5	CHD2
EPC1	1.87242e-20	1.03064	0.272	0.053	2.68861e-16	5	EPC1
DUSP11	2.00213e-20	1.45615	0.522	0.169	2.87486e-16	5	DUSP1
HERPUD1	2.29043e-20	1.70977	0.467	0.142	3.28882e-16	5	HERPUD1
CCDC174	6.26323e-20	1.12083	0.25	0.047	8.99338e-16	5	CCDC174
PMAIP11	8.41176e-19	1.22805	0.467	0.141	1.20785e-14	5	PMAIP1
C6orf48	1.16344e-17	1.2523	0.522	0.184	1.67059e-13	5	C6orf48
PRPF38B	1.74582e-17	1.20349	0.587	0.226	2.50682e-13	5	PRPF38B
SQSTM12	3.43429e-17	1.66258	0.565	0.23	4.9313e-13	5	SQSTM1
GARS	5.20737e-17	1.22933	0.424	0.133	7.47727e-13	5	GARS
UBC	1.01229e-15	1.41127	0.663	0.309	1.45355e-11	5	UBC
CCDC66	1.37376e-15	1.05996	0.37	0.106	1.97259e-11	5	CCDC66
AJUBA	1.49931e-15	1.23641	0.25	0.057	2.15287e-11	5	AJUBA
TNFRSF12A	1.74524e-15	1.33306	0.793	0.523	2.50599e-11	5	TNFRSF12A
TAF7	2.56063e-15	1.26368	0.446	0.152	3.67681e-11	5	TAF7
HIST1H4C1	3.44017e-15	1.66043	0.859	0.742	4.93974e-11	5	HIST1H4C
MALAT11	4.2616e-15	0.706015	0.989	0.998	6.11923e-11	5	MALAT1
NFE2L2	1.05338e-14	1.17387	0.435	0.149	1.51254e-10	5	NFE2L2
SARS	1.07285e-13	1.17273	0.641	0.307	1.54051e-09	5	SARS
DDX10	1.20441e-13	1.46731	0.315	0.093	1.72941e-09	5	DDX10
EIF2S2	1.83373e-13	1.0341	0.804	0.642	2.63306e-09	5	EIF2S2
NEMF	2.08176e-13	1.19618	0.489	0.194	2.9892e-09	5	NEMF
RABGGTB	6.17827e-13	1.07423	0.609	0.3	8.87137e-09	5	RABGGTB
PDRG1	1.80436e-12	0.859977	0.261	0.069	2.59088e-08	5	PDRG1
SNAPC11	5.33999e-12	1.16706	0.685	0.393	7.66769e-08	5	SNAPC1
PHLDA12	8.14814e-12	1.35156	0.793	0.583	1.16999e-07	5	PHLDA1
UACA	1.64371e-11	0.998092	0.326	0.107	2.36021e-07	5	UACA
KLF6	1.99065e-11	0.871952	0.315	0.099	2.85837e-07	5	KLF6
NKTR	3.11785e-11	0.947662	0.304	0.097	4.47693e-07	5	NKTR
CIRBP	4.5983e-11	0.95755	0.565	0.27	6.6027e-07	5	CIRBP
CEBPG	5.27326e-11	1.15689	0.293	0.096	7.57187e-07	5	CEBPG
LIMA1	1.26643e-10	0.96009	0.315	0.105	1.81846e-06	5	LIMA1
BUD31	1.75907e-10	0.976153	0.565	0.269	2.52585e-06	5	BUD31
RBM22	3.08068e-10	0.93513	0.304	0.103	4.42355e-06	5	RBM22
TARS	6.36515e-10	0.981355	0.554	0.278	9.13972e-06	5	TARS
RAB5A	8.88633e-10	0.986503	0.283	0.094	1.27599e-05	5	RAB5A
CITED21	2.20706e-09	1.2994	0.424	0.199	3.16912e-05	5	CITED2
THUMPD2	4.84226e-09	1.02771	0.261	0.088	6.953e-05	5	THUMPD2
2023-03-05	5.1284e-09	0.863789	0.293	0.103	7.36387e-05	5	2023-03-05
RIOK2	5.16502e-09	1.11103	0.25	0.084	7.41646e-05	5	RIOK2
RCHY1	5.2138e-09	0.76639	0.293	0.103	7.4865e-05	5	RCHY1
CHIC2	6.53029e-09	0.808882	0.337	0.128	9.37684e-05	5	CHIC2
SHMT2	7.40265e-09	0.778847	0.283	0.099	0.000106295	5	SHMT2
TIMM44	1.00658e-08	1.18631	0.359	0.155	0.000144536	5	TIMM44
EIF5	1.1958e-08	0.943536	0.783	0.63	0.000171705	5	EIF5
MYC	1.42268e-08	1.04734	0.293	0.111	0.000204282	5	MYC
PSAT1	1.78088e-08	0.862848	0.326	0.128	0.000255717	5	PSAT1
MAP1LC3B	2.10567e-08	1.32982	0.402	0.189	0.000302353	5	MAP1LC3B
DNAJC2	2.19118e-08	0.982207	0.424	0.203	0.000314632	5	DNAJC2
SREK1	2.27826e-08	0.969322	0.315	0.124	0.000327135	5	SREK1
ATG12	2.98844e-08	0.719465	0.337	0.133	0.000429111	5	ATG12
RNF114	3.00622e-08	0.816635	0.283	0.101	0.000431663	5	RNF114
PHIP	4.1172e-08	0.752524	0.272	0.097	0.000591189	5	PHIP
RNMT	4.31089e-08	0.982668	0.283	0.107	0.000619001	5	RNMT
ANKRD12	5.53317e-08	0.889315	0.272	0.099	0.000794508	5	ANKRD12
AKAP9	5.77318e-08	0.842883	0.38	0.166	0.00082897	5	AKAP9
GCC2	7.10268e-08	0.706094	0.25	0.087	0.00101987	5	GCC2
ANXA1	8.60179e-08	0.874219	0.848	0.791	0.00123513	5	ANXA1
EPRS	8.91866e-08	0.800655	0.424	0.199	0.00128063	5	EPRS
NR3C1	1.05955e-07	0.733476	0.261	0.094	0.0015214	5	NR3C1
SLTM	1.1867e-07	0.734217	0.533	0.269	0.00170398	5	SLTM
BRD2	1.49129e-07	0.67358	0.272	0.101	0.00214135	5	BRD2
RBM7	3.05296e-07	0.89112	0.25	0.096	0.00438374	5	RBM7
CEBPB	3.75269e-07	0.678714	0.25	0.093	0.00538848	5	CEBPB
PPP1R12A	4.5126e-07	0.865048	0.424	0.208	0.00647964	5	PPP1R12A
EIF1B	4.54076e-07	0.954381	0.337	0.147	0.00652007	5	EIF1B
NARS	5.78819e-07	0.826166	0.337	0.152	0.00831126	5	NARS
LGALS3	8.91947e-07	0.822213	0.261	0.105	0.0128075	5	LGALS3
ZNRD1	9.46611e-07	0.841679	0.261	0.106	0.0135924	5	ZNRD1
MRPS31	1.07369e-06	0.832282	0.25	0.099	0.0154171	5	MRPS31
SFTA1P	1.46941e-06	0.922693	0.424	0.23	0.0210993	5	SFTA1P
CHTOP	1.49482e-06	0.64619	0.348	0.156	0.0214641	5	CHTOP
RSL24D1	1.63596e-06	0.85158	0.641	0.436	0.0234908	5	RSL24D1
UBXN4	2.78621e-06	0.645658	0.511	0.275	0.0400072	5	UBXN4
LARS	3.25103e-06	0.62159	0.402	0.197	0.0466816	5	LARS

## Sheet: HCI-002
	p_val	avg_log2FC	pct.1	pct.2	p_val_adj	cluster	gene
BTG1	1.26511e-150	0.783836	0.973	0.82	1.76635e-146	0	BTG1
TACSTD2	8.05386e-146	1.25673	0.838	0.532	1.12448e-141	0	TACSTD2
GPX3	2.80593e-137	1.63341	0.475	0.144	3.91763e-133	0	GPX3
CAV1	1.03527e-136	1.42178	0.553	0.212	1.44545e-132	0	CAV1
OLFM4	7.03971e-132	0.938008	0.831	0.505	9.82884e-128	0	OLFM4
MT1X	2.76763e-130	1.04668	0.765	0.431	3.86417e-126	0	MT1X
SPARCL1	5.19143e-112	0.813395	0.866	0.612	7.24828e-108	0	SPARCL1
TNFSF10	1.73572e-111	1.15467	0.512	0.201	2.42341e-107	0	TNFSF10
EMP1	9.16731e-110	1.31468	0.479	0.182	1.27994e-105	0	EMP1
B2M	3.01853e-104	0.518709	0.996	0.953	4.21448e-100	0	B2M
NCOA7	2.31754e-100	0.958256	0.742	0.457	3.23575e-96	0	NCOA7
HSPB1	1.19199e-93	0.798878	0.805	0.559	1.66426e-89	0	HSPB1
CLDN4	6.21678e-92	0.786928	0.869	0.671	8.67987e-88	0	CLDN4
PERP	4.0726e-81	0.768336	0.705	0.432	5.68617e-77	0	PERP
H3F3B	1.94361e-76	0.418639	0.992	0.924	2.71367e-72	0	H3F3B
CD9	5.25201e-73	0.462117	0.971	0.863	7.33286e-69	0	CD9
TMSB4X	5.18981e-62	0.523822	0.919	0.762	7.24602e-58	0	TMSB4X
TANK	7.83899e-62	0.854991	0.549	0.326	1.09448e-57	0	TANK
FRZB	3.01399e-61	0.641705	0.777	0.557	4.20813e-57	0	FRZB
ODAM	4.83936e-57	1.03613	0.384	0.182	6.75671e-53	0	ODAM
CALM2	3.31803e-56	0.570891	0.799	0.586	4.63264e-52	0	CALM2
CNN3	7.22114e-54	0.662572	0.624	0.408	1.00822e-49	0	CNN3
TSC22D1	6.19557e-53	0.528746	0.837	0.634	8.65025e-49	0	TSC22D1
KRT23	1.6504e-50	0.937601	0.272	0.106	2.30428e-46	0	KRT23
HERPUD1	4.92813e-50	0.728226	0.513	0.307	6.88066e-46	0	HERPUD1
RERG	1.44016e-49	0.768481	0.461	0.265	2.01075e-45	0	RERG
DDX5	2.69329e-49	0.507092	0.749	0.547	3.76037e-45	0	DDX5
PNRC1	6.68474e-46	0.712157	0.518	0.322	9.33323e-42	0	PNRC1
HLA-B	2.75188e-44	0.369596	0.916	0.803	3.84218e-40	0	HLA-B
UBC	1.85826e-43	0.414132	0.866	0.719	2.5945e-39	0	UBC
SCPEP1	2.73135e-42	0.716318	0.312	0.149	3.81352e-38	0	SCPEP1
CLDN1	1.30323e-41	0.689008	0.295	0.133	1.81957e-37	0	CLDN1
S100A4	1.72056e-41	0.347257	0.939	0.81	2.40225e-37	0	S100A4
HLA-C	1.12178e-40	0.485729	0.759	0.583	1.56622e-36	0	HLA-C
SRI	3.55768e-39	0.599227	0.515	0.336	4.96723e-35	0	SRI
TMEM59	5.5226e-39	0.528797	0.586	0.403	7.71065e-35	0	TMEM59
CD164	7.02274e-38	0.655637	0.395	0.228	9.80515e-34	0	CD164
ITGB6	1.45237e-37	0.644561	0.252	0.108	2.0278e-33	0	ITGB6
HIGD1A	1.76216e-36	0.759908	0.299	0.153	2.46033e-32	0	HIGD1A
GADD45A	1.91028e-36	0.71932	0.284	0.139	2.66714e-32	0	GADD45A
SELM	2.06748e-36	0.595936	0.369	0.202	2.88661e-32	0	SELM
GPM6B	6.75999e-36	0.587825	0.46	0.287	9.4383e-32	0	GPM6B
RNLS	4.23363e-34	0.529633	0.514	0.345	5.91099e-30	0	RNLS
INHBA	2.09436e-33	0.656971	0.349	0.193	2.92415e-29	0	INHBA
GMNN	6.99811e-33	0.842412	0.252	0.122	9.77076e-29	0	GMNN
TSPAN8	2.18172e-32	0.766054	0.291	0.148	3.04611e-28	0	TSPAN8
S100A1	2.77007e-32	0.422387	0.675	0.489	3.86758e-28	0	S100A1
SBDS	9.11178e-31	0.575411	0.417	0.265	1.27219e-26	0	SBDS
ID4	5.57938e-30	0.762431	0.342	0.2	7.78994e-26	0	ID4
RIPK2	2.07996e-26	0.467501	0.409	0.265	2.90404e-22	0	RIPK2
SYPL1	2.51527e-26	0.573378	0.328	0.2	3.51182e-22	0	SYPL1
PDCD4	3.29323e-26	0.568828	0.3	0.172	4.59801e-22	0	PDCD4
PLK2	4.62354e-25	0.478738	0.424	0.282	6.45539e-21	0	PLK2
RPL31	7.87801e-25	0.273714	0.935	0.807	1.09993e-20	0	RPL31
HLA-E	2.22682e-23	0.432577	0.36	0.227	3.10909e-19	0	HLA-E
GADD45B	3.50965e-23	0.34038	0.51	0.36	4.90018e-19	0	GADD45B
AQP4	4.10018e-23	0.502475	0.385	0.253	5.72468e-19	0	AQP4
EIF3E	4.17926e-23	0.345286	0.727	0.555	5.83508e-19	0	EIF3E
MYL6	4.23298e-23	0.262978	0.858	0.715	5.91008e-19	0	MYL6
BCAP29	6.99914e-23	0.445409	0.294	0.173	9.7722e-19	0	BCAP29
LAPTM4A	3.93063e-22	0.26582	0.78	0.615	5.48794e-18	0	LAPTM4A
XBP1	4.05917e-22	0.49145	0.334	0.212	5.66741e-18	0	XBP1
FXYD3	4.99646e-22	0.469961	0.311	0.188	6.97606e-18	0	FXYD3
ZFP36	5.36941e-22	0.259632	0.549	0.394	7.49677e-18	0	ZFP36
SFN	9.62094e-22	0.510116	0.314	0.199	1.34328e-17	0	SFN
ZFP36L1	1.1751e-21	0.403803	0.468	0.331	1.64067e-17	0	ZFP36L1
SMR3B	2.99232e-21	0.859701	0.28	0.169	4.17787e-17	0	SMR3B
DEGS1	1.78293e-20	0.371971	0.543	0.411	2.48932e-16	0	DEGS1
KLF6	3.13399e-20	0.300182	0.744	0.608	4.37568e-16	0	KLF6
RTN4	2.6095e-19	0.340987	0.485	0.356	3.64338e-15	0	RTN4
FOLR1	5.0686e-19	0.424257	0.402	0.283	7.07678e-15	0	FOLR1
TAX1BP1	5.45184e-19	0.410732	0.362	0.245	7.61185e-15	0	TAX1BP1
SLCO1A2	2.2066e-18	0.345501	0.436	0.312	3.08086e-14	0	SLCO1A2
CCNL1	6.335e-18	0.348443	0.42	0.298	8.84493e-14	0	CCNL1
BTG2	8.9539e-18	0.402411	0.384	0.266	1.25014e-13	0	BTG2
IFNGR1	1.1944e-17	0.342858	0.467	0.346	1.66763e-13	0	IFNGR1
PCMTD1	2.00724e-17	0.361568	0.314	0.204	2.80251e-13	0	PCMTD1
SOD2	3.28577e-17	0.302097	0.409	0.279	4.58759e-13	0	SOD2
S100A11	7.17914e-17	0.253377	0.835	0.689	1.00235e-12	0	S100A11
ITM2B	1.94449e-16	0.298285	0.662	0.528	2.71489e-12	0	ITM2B
CEBPD	4.5049e-16	0.35266	0.355	0.245	6.28974e-12	0	CEBPD
TMBIM6	4.95583e-16	0.266639	0.648	0.52	6.91933e-12	0	TMBIM6
MYL12A	5.19844e-16	0.303085	0.562	0.441	7.25807e-12	0	MYL12A
EZR	7.23432e-16	0.404751	0.305	0.207	1.01006e-11	0	EZR
YWHAH	8.34565e-16	0.411699	0.359	0.257	1.16522e-11	0	YWHAH
CTGF	1.43962e-15	0.375836	0.35	0.239	2.01e-11	0	CTGF
RHEB	1.72254e-15	0.369297	0.416	0.313	2.40501e-11	0	RHEB
IFITM3	2.41182e-15	0.344661	0.401	0.291	3.36739e-11	0	IFITM3
CRYAB	4.43038e-15	0.386456	0.533	0.417	6.1857e-11	0	CRYAB
BAZ1A	4.81229e-15	0.312399	0.289	0.194	6.71892e-11	0	BAZ1A
SOX9	5.25123e-15	0.295185	0.318	0.213	7.33176e-11	0	SOX9
SLPI	1.23263e-14	0.347757	0.466	0.355	1.721e-10	0	SLPI
PEBP1	1.30331e-14	0.303837	0.583	0.46	1.81967e-10	0	PEBP1
TMED2	1.89431e-14	0.310858	0.571	0.454	2.64483e-10	0	TMED2
MYL12B	4.03129e-14	0.316943	0.48	0.364	5.62849e-10	0	MYL12B
SUB1	6.26502e-14	0.253706	0.52	0.406	8.74722e-10	0	SUB1
SRSF3	8.33649e-14	0.332668	0.492	0.382	1.16394e-09	0	SRSF3
ZFAND5	1.02937e-13	0.378928	0.265	0.176	1.43721e-09	0	ZFAND5
MGST1	1.19964e-13	0.251973	0.706	0.575	1.67493e-09	0	MGST1
PMAIP1	1.20295e-13	0.366918	0.305	0.213	1.67956e-09	0	PMAIP1
BCAN	1.27981e-13	0.273821	0.253	0.162	1.78687e-09	0	BCAN
SMS	2.36134e-13	0.408746	0.306	0.218	3.29691e-09	0	SMS
TMBIM4.1	2.38122e-13	0.318946	0.402	0.306	3.32465e-09	0	TMBIM4.1
KRT8	2.43051e-13	0.251304	0.598	0.481	3.39348e-09	0	KRT8
NR4A1	3.23315e-13	0.28453	0.421	0.311	4.51413e-09	0	NR4A1
RCN2	5.64167e-13	0.357015	0.311	0.226	7.8769e-09	0	RCN2
SH3BGRL3	6.16759e-13	0.421364	0.306	0.221	8.61118e-09	0	SH3BGRL3
TPD52	9.53984e-12	0.388794	0.273	0.195	1.33195e-07	0	TPD52
OAT	1.0528e-11	0.3166	0.292	0.209	1.46993e-07	0	OAT
PPDPF	1.20139e-11	0.252454	0.491	0.395	1.67739e-07	0	PPDPF
DNAJB6	1.87007e-11	0.32093	0.379	0.293	2.611e-07	0	DNAJB6
ATRAID	1.98439e-11	0.366845	0.315	0.236	2.7706e-07	0	ATRAID
SMIM19	2.12571e-11	0.347165	0.351	0.271	2.96791e-07	0	SMIM19
PYURF	2.61939e-11	0.281997	0.361	0.275	3.6572e-07	0	PYURF
ANXA1	3.07852e-11	0.467682	0.278	0.199	4.29823e-07	0	ANXA1
TRAM1	5.35573e-11	0.308608	0.352	0.269	7.47766e-07	0	TRAM1
TNFRSF12A	5.38291e-11	0.253004	0.432	0.328	7.51562e-07	0	TNFRSF12A
ARF6	1.97324e-10	0.284997	0.307	0.226	2.75504e-06	0	ARF6
SRSF5	4.80142e-10	0.293087	0.275	0.199	6.70375e-06	0	SRSF5
ARL6IP1	4.93799e-10	0.258664	0.254	0.181	6.89442e-06	0	ARL6IP1
VAPA	5.20251e-10	0.263265	0.392	0.309	7.26374e-06	0	VAPA
PTP4A2	5.92842e-10	0.31871	0.253	0.182	8.27726e-06	0	PTP4A2
GABARAPL2	6.3427e-10	0.266766	0.312	0.235	8.85568e-06	0	GABARAPL2
UBE2D3	2.26773e-09	0.310719	0.347	0.278	3.1662e-05	0	UBE2D3
TM4SF1	2.4067e-09	0.310693	0.531	0.445	3.36023e-05	0	TM4SF1
TAF7	5.23866e-09	0.252925	0.282	0.209	7.31422e-05	0	TAF7
BHLHE40	6.22648e-09	0.314302	0.26	0.191	8.69341e-05	0	BHLHE40
SRCAP	1.84754e-08	0.252875	0.287	0.215	0.000257953	0	SRCAP
CRABP1	1.8785e-62	1.10539	0.255	0.073	2.62276e-58	1	CRABP1
DBI	3.4386e-61	1.03444	0.294	0.099	4.80097e-57	1	DBI
RP11-977P2.1	4.66091e-60	1.35018	0.437	0.208	6.50757e-56	1	RP11-977P2.1
MLLT11	1.16191e-58	1.03224	0.262	0.083	1.62225e-54	1	MLLT11
NDUFA4	8.25285e-58	0.617501	0.867	0.684	1.15226e-53	1	NDUFA4
CRABP2	1.05437e-54	0.664776	0.81	0.604	1.47211e-50	1	CRABP2
PSMA7	8.64004e-54	0.795135	0.577	0.324	1.20632e-49	1	PSMA7
TMSB10	5.11457e-53	0.517753	0.941	0.789	7.14096e-49	1	TMSB10
LGALS1	1.56768e-52	0.757189	0.748	0.537	2.1888e-48	1	LGALS1
RPL15	3.38486e-52	0.402192	0.98	0.886	4.72594e-48	1	RPL15
RPS2	1.25285e-51	0.319324	0.997	0.976	1.74923e-47	1	RPS2
HNRNPA1	2.98111e-49	0.577203	0.819	0.611	4.16222e-45	1	HNRNPA1
COX6C	1.60527e-44	0.505917	0.87	0.693	2.24128e-40	1	COX6C
NDRG2	1.13997e-43	0.822083	0.324	0.14	1.59162e-39	1	NDRG2
RPL27A	3.90259e-43	0.421508	0.958	0.848	5.4488e-39	1	RPL27A
MGP	4.86841e-43	0.734616	0.888	0.719	6.79727e-39	1	MGP
STMN1	1.23786e-42	0.846477	0.291	0.118	1.72829e-38	1	STMN1
MEST	1.2684e-42	0.944402	0.378	0.19	1.77095e-38	1	MEST
LDHB	3.52352e-42	0.583406	0.773	0.59	4.91954e-38	1	LDHB
PTMA	7.88255e-41	0.392241	0.968	0.891	1.10056e-36	1	PTMA
YBX1	4.28209e-38	0.563023	0.697	0.481	5.97866e-34	1	YBX1
RPS15	4.99736e-37	0.322249	0.971	0.902	6.97732e-33	1	RPS15
RPS5	4.59757e-35	0.348832	0.956	0.832	6.41913e-31	1	RPS5
FABP5	5.5774e-35	0.793571	0.43	0.24	7.78717e-31	1	FABP5
NPM1	5.97091e-35	0.445258	0.854	0.675	8.33658e-31	1	NPM1
RPS23	3.78454e-34	0.346528	0.943	0.832	5.28398e-30	1	RPS23
GAPDH	5.83181e-34	0.394075	0.868	0.71	8.14238e-30	1	GAPDH
UQCRB	9.33139e-34	0.40463	0.875	0.728	1.30285e-29	1	UQCRB
RPS20	2.64085e-33	0.342857	0.963	0.864	3.68715e-29	1	RPS20
NDUFS5	3.18308e-33	0.591174	0.588	0.383	4.44421e-29	1	NDUFS5
RPS9	4.49063e-33	0.366678	0.951	0.831	6.26982e-29	1	RPS9
RPL10	4.96938e-33	0.303172	0.984	0.916	6.93825e-29	1	RPL10
RPS11	5.38248e-33	0.469676	0.758	0.558	7.51502e-29	1	RPS11
RPS14	9.02486e-33	0.287857	0.986	0.917	1.26005e-28	1	RPS14
H2AFZ	1.62384e-32	0.76563	0.378	0.204	2.2672e-28	1	H2AFZ
SOX4	4.78229e-32	0.60911	0.398	0.216	6.67703e-28	1	SOX4
RPL7	5.23976e-32	0.255856	0.999	0.97	7.31576e-28	1	RPL7
RPL14	4.30664e-30	0.361235	0.924	0.794	6.01292e-26	1	RPL14
NDUFB2	6.50964e-30	0.531699	0.614	0.41	9.08876e-26	1	NDUFB2
TXN	1.00535e-29	0.515897	0.681	0.474	1.40367e-25	1	TXN
EIF5A	1.87392e-28	0.610194	0.421	0.251	2.61637e-24	1	EIF5A
RPS16	2.6282e-28	0.308583	0.952	0.859	3.66949e-24	1	RPS16
MARCKSL1	3.62e-28	0.469411	0.715	0.521	5.05424e-24	1	MARCKSL1
MDK	4.46277e-28	0.481501	0.653	0.458	6.23092e-24	1	MDK
GADD45G	8.69107e-28	0.520404	0.404	0.231	1.21345e-23	1	GADD45G
TUBB	1.25771e-27	0.533111	0.346	0.185	1.75602e-23	1	TUBB
ATP5J2	3.01185e-27	0.493438	0.592	0.399	4.20515e-23	1	ATP5J2
SNRPF	1.11226e-26	0.580562	0.47	0.299	1.55294e-22	1	SNRPF
NACA	3.33251e-26	0.34538	0.908	0.786	4.65285e-22	1	NACA
RPL10A	3.61767e-26	0.302041	0.968	0.88	5.051e-22	1	RPL10A
RPL32	3.95015e-26	0.284257	0.984	0.903	5.51521e-22	1	RPL32
GSTP1	5.02217e-26	0.495659	0.743	0.581	7.01195e-22	1	GSTP1
NME1	5.12571e-26	0.614075	0.302	0.16	7.15652e-22	1	NME1
CYP1B1	1.20291e-25	0.452793	0.548	0.361	1.6795e-21	1	CYP1B1
HINT1	1.35221e-25	0.530988	0.51	0.332	1.88796e-21	1	HINT1
RPS7	4.33364e-25	0.31555	0.908	0.805	6.05062e-21	1	RPS7
RPL19	8.86514e-25	0.305383	0.949	0.838	1.23775e-20	1	RPL19
COX7A2	3.52447e-24	0.472359	0.57	0.394	4.92087e-20	1	COX7A2
SRP9	9.12557e-24	0.487556	0.512	0.343	1.27411e-19	1	SRP9
ATP5G2	1.22784e-23	0.353833	0.841	0.708	1.71431e-19	1	ATP5G2
RPL18A	1.7764e-23	0.2725	0.968	0.87	2.4802e-19	1	RPL18A
PSMB2	2.00746e-23	0.525113	0.376	0.224	2.80281e-19	1	PSMB2
HEY1	2.76436e-23	0.5602	0.373	0.222	3.8596e-19	1	HEY1
GNB2L1	5.36638e-23	0.343885	0.851	0.713	7.49254e-19	1	GNB2L1
KRT5	6.76086e-23	0.337859	0.699	0.523	9.43952e-19	1	KRT5
VDAC1	1.12879e-22	0.51774	0.402	0.251	1.57602e-18	1	VDAC1
SUMO2	1.13241e-22	0.416999	0.537	0.364	1.58108e-18	1	SUMO2
SEC61G	1.40729e-22	0.432458	0.42	0.261	1.96486e-18	1	SEC61G
ATP5G3	1.5721e-22	0.465156	0.446	0.282	2.19497e-18	1	ATP5G3
CHCHD2	1.4475e-21	0.364417	0.768	0.604	2.021e-17	1	CHCHD2
RPL37A	1.9448e-21	0.258875	0.971	0.907	2.71534e-17	1	RPL37A
UBA52	3.10545e-21	0.38345	0.74	0.558	4.33583e-17	1	UBA52
PRDX1	3.20935e-21	0.515181	0.378	0.236	4.4809e-17	1	PRDX1
TTYH1	4.34575e-21	0.364509	0.462	0.293	6.06753e-17	1	TTYH1
PPIA	5.56849e-21	0.433658	0.52	0.357	7.77472e-17	1	PPIA
CCND1	5.80088e-21	0.491845	0.33	0.193	8.09919e-17	1	CCND1
APOC1	1.01521e-20	0.578995	0.588	0.428	1.41744e-16	1	APOC1
CALD1	1.07887e-20	0.337011	0.771	0.618	1.50632e-16	1	CALD1
NUCKS1	2.29588e-20	0.412773	0.51	0.343	3.20551e-16	1	NUCKS1
CACYBP	2.86927e-20	0.565253	0.284	0.161	4.00608e-16	1	CACYBP
BTF3	1.23407e-19	0.352798	0.759	0.609	1.723e-15	1	BTF3
RPL23A	3.77592e-19	0.250933	0.97	0.876	5.27194e-15	1	RPL23A
PSMB6	6.42169e-19	0.463712	0.347	0.215	8.96596e-15	1	PSMB6
GUCY1A3	9.69699e-19	0.390009	0.492	0.333	1.35389e-14	1	GUCY1A3
COX5A	1.0492e-18	0.450124	0.34	0.209	1.4649e-14	1	COX5A
SSR2	1.09401e-18	0.344891	0.635	0.468	1.52746e-14	1	SSR2
RPL35	1.40397e-18	0.259724	0.916	0.837	1.96022e-14	1	RPL35
SDC2	1.49273e-18	0.538268	0.498	0.353	2.08415e-14	1	SDC2
PSMB5	1.58165e-18	0.425407	0.392	0.255	2.2083e-14	1	PSMB5
SNRPD1	1.90325e-18	0.421426	0.391	0.254	2.65732e-14	1	SNRPD1
RPS28	1.96755e-18	0.302144	0.881	0.748	2.74709e-14	1	RPS28
SNRPE	2.3426e-18	0.404725	0.438	0.293	3.27074e-14	1	SNRPE
ATP5E	2.53318e-18	0.350739	0.648	0.492	3.53683e-14	1	ATP5E
ATP5C1	2.81228e-18	0.462982	0.334	0.205	3.92651e-14	1	ATP5C1
PSMA4	2.81342e-18	0.403814	0.448	0.3	3.9281e-14	1	PSMA4
COX7B	2.98493e-18	0.408073	0.437	0.29	4.16756e-14	1	COX7B
ATP5J	3.08614e-18	0.421708	0.416	0.273	4.30887e-14	1	ATP5J
UQCR10	4.00824e-18	0.390324	0.491	0.339	5.59631e-14	1	UQCR10
UQCRH	4.05405e-18	0.373382	0.496	0.339	5.66026e-14	1	UQCRH
MORF4L1	4.78917e-18	0.368773	0.489	0.336	6.68663e-14	1	MORF4L1
RPL5	5.80859e-18	0.289536	0.888	0.765	8.10996e-14	1	RPL5
DSC2	6.7883e-18	0.518537	0.264	0.15	9.47782e-14	1	DSC2
SERF2	1.18585e-17	0.312276	0.827	0.686	1.65568e-13	1	SERF2
HMGB1	1.41027e-17	0.368435	0.616	0.462	1.96902e-13	1	HMGB1
SNRPD2	1.41085e-17	0.338858	0.534	0.375	1.96984e-13	1	SNRPD2
ZFAS1	1.49603e-17	0.345849	0.628	0.462	2.08875e-13	1	ZFAS1
ATP5O	1.68895e-17	0.404875	0.333	0.204	2.35812e-13	1	ATP5O
HSPE1	1.81402e-17	0.404061	0.404	0.263	2.53274e-13	1	HSPE1
RANBP1	2.1007e-17	0.446814	0.381	0.246	2.93299e-13	1	RANBP1
PSMB7	2.89532e-17	0.367816	0.378	0.241	4.04245e-13	1	PSMB7
DSTN	3.20052e-17	0.302	0.677	0.509	4.46856e-13	1	DSTN
ANP32B	3.43003e-17	0.426409	0.297	0.178	4.78901e-13	1	ANP32B
SHFM1	4.89626e-17	0.375282	0.686	0.533	6.83615e-13	1	SHFM1
PSMA2.1	7.41319e-17	0.41314	0.459	0.316	1.03503e-12	1	PSMA2.1
TUBA1B	9.0152e-17	0.460848	0.606	0.47	1.2587e-12	1	TUBA1B
USMG5	1.06811e-16	0.40852	0.337	0.214	1.4913e-12	1	USMG5
RPS15A	1.09331e-16	0.263238	0.916	0.796	1.52647e-12	1	RPS15A
MIF	2.55764e-16	0.346784	0.512	0.355	3.57097e-12	1	MIF
HMGN1	2.81602e-16	0.378713	0.528	0.379	3.93173e-12	1	HMGN1
CD59	3.50992e-16	0.311844	0.749	0.6	4.90055e-12	1	CD59
TCEB1	3.61189e-16	0.353636	0.461	0.314	5.04293e-12	1	TCEB1
TBCA	4.02235e-16	0.338154	0.532	0.384	5.616e-12	1	TBCA
NAP1L1	4.68991e-16	0.352663	0.499	0.346	6.54806e-12	1	NAP1L1
COX7C	5.52587e-16	0.309254	0.661	0.507	7.71522e-12	1	COX7C
RBM3	6.19011e-16	0.347627	0.588	0.445	8.64263e-12	1	RBM3
NDUFA12	9.6773e-16	0.357893	0.267	0.156	1.35115e-11	1	NDUFA12
SLC25A3	9.82662e-16	0.355419	0.496	0.354	1.37199e-11	1	SLC25A3
MDH2	1.13201e-15	0.376254	0.397	0.264	1.58051e-11	1	MDH2
NDUFAB1	1.22855e-15	0.362767	0.309	0.191	1.7153e-11	1	NDUFAB1
UQCRQ	1.23607e-15	0.355285	0.448	0.308	1.72581e-11	1	UQCRQ
COX8A	1.48707e-15	0.36099	0.407	0.274	2.07625e-11	1	COX8A
SRP14	1.50366e-15	0.287986	0.719	0.565	2.09941e-11	1	SRP14
SKP1	1.92406e-15	0.29062	0.616	0.462	2.68637e-11	1	SKP1
PARK7	4.51996e-15	0.337275	0.505	0.362	6.31077e-11	1	PARK7
ATOX1	4.59881e-15	0.390288	0.294	0.185	6.42085e-11	1	ATOX1
ATPIF1	4.82944e-15	0.322769	0.364	0.238	6.74286e-11	1	ATPIF1
APOE	4.94782e-15	0.377392	0.881	0.806	6.90814e-11	1	APOE
ERH	5.44533e-15	0.40338	0.288	0.181	7.60277e-11	1	ERH
CYC1	5.48671e-15	0.303997	0.604	0.441	7.66054e-11	1	CYC1
RAN	5.76639e-15	0.354684	0.511	0.373	8.05104e-11	1	RAN
TCEB2	7.31908e-15	0.350207	0.491	0.355	1.02189e-10	1	TCEB2
SET	9.24128e-15	0.426742	0.344	0.226	1.29027e-10	1	SET
MZT2B	1.05942e-14	0.355907	0.323	0.207	1.47917e-10	1	MZT2B
TPI1	1.56299e-14	0.298473	0.692	0.534	2.18225e-10	1	TPI1
2023-09-07	1.63365e-14	0.371326	0.371	0.247	2.2809e-10	1	2023-09-07
COX5B	1.63941e-14	0.338185	0.507	0.362	2.28894e-10	1	COX5B
TUBA1A	2.7323e-14	0.485084	0.304	0.193	3.81483e-10	1	TUBA1A
HSBP1	3.08618e-14	0.339447	0.351	0.232	4.30893e-10	1	HSBP1
CFL1	3.39087e-14	0.303497	0.68	0.535	4.73433e-10	1	CFL1
KHDRBS1	3.48511e-14	0.369171	0.258	0.157	4.86591e-10	1	KHDRBS1
PRDX2	4.20224e-14	0.340781	0.273	0.168	5.86717e-10	1	PRDX2
ATP5A1	4.36778e-14	0.357649	0.356	0.236	6.09829e-10	1	ATP5A1
FTL	4.80313e-14	0.313933	0.689	0.541	6.70613e-10	1	FTL
ZNHIT1	5.18934e-14	0.35847	0.312	0.2	7.24535e-10	1	ZNHIT1
ATP6V1F	5.71878e-14	0.295932	0.372	0.248	7.98457e-10	1	ATP6V1F
RPL38	6.7689e-14	0.251528	0.781	0.64	9.45073e-10	1	RPL38
PFDN4	7.19972e-14	0.374123	0.265	0.162	1.00523e-09	1	PFDN4
SRSF9	9.2826e-14	0.293002	0.463	0.325	1.29604e-09	1	SRSF9
SLC25A5	1.1384e-13	0.339862	0.573	0.431	1.58944e-09	1	SLC25A5
VDAC3	1.25421e-13	0.357072	0.409	0.283	1.75113e-09	1	VDAC3
OSTC	1.6097e-13	0.328681	0.417	0.29	2.24747e-09	1	OSTC
RSL24D1	1.75418e-13	0.328985	0.391	0.266	2.44918e-09	1	RSL24D1
HNRNPM	1.82143e-13	0.283317	0.439	0.309	2.54308e-09	1	HNRNPM
PTGES3	1.87988e-13	0.358951	0.392	0.273	2.62469e-09	1	PTGES3
ENSA	1.93374e-13	0.258957	0.355	0.234	2.69988e-09	1	ENSA
POMP	2.12669e-13	0.333111	0.367	0.248	2.96928e-09	1	POMP
C1QBP	2.58742e-13	0.329327	0.459	0.33	3.61256e-09	1	C1QBP
YWHAE	2.97886e-13	0.318136	0.464	0.33	4.15909e-09	1	YWHAE
NDUFV2	3.79404e-13	0.339229	0.263	0.164	5.29724e-09	1	NDUFV2
LSM7	4.85938e-13	0.339713	0.429	0.306	6.78467e-09	1	LSM7
PFDN5	4.99286e-13	0.275636	0.775	0.646	6.97104e-09	1	PFDN5
NDUFC1	5.19131e-13	0.321392	0.272	0.171	7.2481e-09	1	NDUFC1
AP2S1	5.39399e-13	0.336345	0.298	0.191	7.53109e-09	1	AP2S1
PSMB3	7.70229e-13	0.37504	0.332	0.226	1.07539e-08	1	PSMB3
VCAN	8.28797e-13	0.357523	0.441	0.32	1.15717e-08	1	VCAN
EIF3H	8.84524e-13	0.288751	0.668	0.531	1.23497e-08	1	EIF3H
OAZ2	8.86707e-13	0.287691	0.32	0.208	1.23802e-08	1	OAZ2
PSMB1	9.73686e-13	0.319507	0.477	0.353	1.35946e-08	1	PSMB1
IER3	1.08237e-12	0.250144	0.337	0.22	1.5112e-08	1	IER3
PDAP1	1.1389e-12	0.348717	0.27	0.171	1.59013e-08	1	PDAP1
POLR2F	1.15107e-12	0.407673	0.257	0.162	1.60712e-08	1	POLR2F
UBE2V2	1.33719e-12	0.306841	0.429	0.307	1.86698e-08	1	UBE2V2
TTC3	1.48322e-12	0.383457	0.269	0.172	2.07087e-08	1	TTC3
MRPS21	1.53812e-12	0.340847	0.414	0.294	2.14753e-08	1	MRPS21
NDUFB4	1.81659e-12	0.324711	0.344	0.233	2.53632e-08	1	NDUFB4
PFN1	2.29919e-12	0.270353	0.676	0.537	3.21013e-08	1	PFN1
ARPC2	2.31474e-12	0.314142	0.369	0.254	3.23184e-08	1	ARPC2
ANAPC11	2.65575e-12	0.364848	0.327	0.221	3.70795e-08	1	ANAPC11
TIMM13	3.50564e-12	0.321932	0.383	0.27	4.89458e-08	1	TIMM13
EEF1A1	4.7641e-12	0.254192	0.737	0.588	6.65164e-08	1	EEF1A1
SOD1	4.82169e-12	0.29712	0.457	0.331	6.73205e-08	1	SOD1
MRPL51	4.93891e-12	0.290593	0.386	0.268	6.89571e-08	1	MRPL51
NEDD8	5.29119e-12	0.329149	0.434	0.31	7.38756e-08	1	NEDD8
SSBP1	7.11377e-12	0.287817	0.427	0.308	9.93225e-08	1	SSBP1
EEF1B2	7.50004e-12	0.279174	0.588	0.45	1.04716e-07	1	EEF1B2
RAB18	7.75577e-12	0.320555	0.305	0.201	1.08286e-07	1	RAB18
ABRACL	1.06111e-11	0.362945	0.25	0.159	1.48152e-07	1	ABRACL
RPL22	1.10666e-11	0.251136	0.526	0.391	1.54512e-07	1	RPL22
RBX1	1.39095e-11	0.335656	0.333	0.228	1.94205e-07	1	RBX1
SAT1	1.4234e-11	0.349535	0.752	0.641	1.98735e-07	1	SAT1
PTMS	1.80234e-11	0.294608	0.486	0.354	2.51643e-07	1	PTMS
CCNI	1.81854e-11	0.375414	0.395	0.29	2.53905e-07	1	CCNI
TCEA1	2.16656e-11	0.319199	0.297	0.196	3.02495e-07	1	TCEA1
SPTSSA	2.29172e-11	0.359753	0.375	0.269	3.1997e-07	1	SPTSSA
ATP5L	2.34732e-11	0.264565	0.623	0.487	3.27733e-07	1	ATP5L
ARF1	2.3643e-11	0.270569	0.434	0.312	3.30103e-07	1	ARF1
LYPLA1	2.42575e-11	0.347687	0.275	0.178	3.38683e-07	1	LYPLA1
PSMD4	2.92358e-11	0.305001	0.309	0.209	4.08191e-07	1	PSMD4
TMED21	4.02584e-11	0.264417	0.599	0.469	5.62087e-07	1	TMED2
SNRPB	4.24911e-11	0.309087	0.349	0.242	5.93261e-07	1	SNRPB
CLNS1A	5.66435e-11	0.287049	0.269	0.175	7.90857e-07	1	CLNS1A
OST4	5.75743e-11	0.281241	0.509	0.384	8.03853e-07	1	OST4
ENY2	6.23233e-11	0.267595	0.5	0.372	8.70158e-07	1	ENY2
UQCR11.1	6.64447e-11	0.252413	0.566	0.43	9.27701e-07	1	UQCR11.1
EIF3L	8.03492e-11	0.265923	0.355	0.249	1.12183e-06	1	EIF3L
RPS21	9.43595e-11	0.251362	0.796	0.675	1.31745e-06	1	RPS21
PRDX4	9.4919e-11	0.309224	0.437	0.321	1.32526e-06	1	PRDX4
PA2G4	9.50435e-11	0.290412	0.34	0.237	1.327e-06	1	PA2G4
TRMT112	9.73506e-11	0.269167	0.312	0.211	1.35921e-06	1	TRMT112
GADD45GIP1	1.10105e-10	0.275766	0.271	0.178	1.53729e-06	1	GADD45GIP1
ARPC1B	1.11044e-10	0.268489	0.376	0.266	1.5504e-06	1	ARPC1B
ARL6IP4	1.14227e-10	0.270195	0.451	0.327	1.59483e-06	1	ARL6IP4
FKBP1A	1.82937e-10	0.290647	0.356	0.251	2.55417e-06	1	FKBP1A
PSMA1	1.87627e-10	0.284351	0.333	0.234	2.61965e-06	1	PSMA1
PCBP2	1.95237e-10	0.270961	0.395	0.286	2.7259e-06	1	PCBP2
HSPA8	2.00231e-10	0.253253	0.253	0.165	2.79562e-06	1	HSPA8
CBX3	2.04223e-10	0.255796	0.473	0.349	2.85137e-06	1	CBX3
PRMT1	3.68444e-10	0.324899	0.262	0.174	5.14421e-06	1	PRMT1
TOMM20	4.21833e-10	0.303973	0.398	0.291	5.88963e-06	1	TOMM20
RPL39	6.62168e-10	0.298833	0.415	0.308	9.24519e-06	1	RPL39
C1orf43	6.65338e-10	0.332332	0.292	0.201	9.28945e-06	1	C1orf43
NDUFS6	7.18583e-10	0.325066	0.267	0.183	1.00329e-05	1	NDUFS6
YWHAQ	7.75428e-10	0.299567	0.389	0.286	1.08265e-05	1	YWHAQ
ST13	1.50434e-09	0.288733	0.337	0.241	2.10036e-05	1	ST13
KIF5B	1.77018e-09	0.258785	0.331	0.233	2.47153e-05	1	KIF5B
EIF3F	2.31497e-09	0.286659	0.308	0.218	3.23216e-05	1	EIF3F
IDH2	2.49398e-09	0.251477	0.337	0.241	3.48209e-05	1	IDH2
SNRPG	3.90639e-09	0.306183	0.314	0.223	5.4541e-05	1	SNRPG
PHF14	5.70627e-09	0.264208	0.267	0.183	7.9671e-05	1	PHF14
HSP90AA1	6.53023e-09	0.26908	0.391	0.287	9.1175e-05	1	HSP90AA1
FIS1	9.10953e-09	0.290497	0.294	0.206	0.000127187	1	FIS1
HSPD1	9.22822e-09	0.278395	0.412	0.312	0.000128844	1	HSPD1
COX7A2L	1.33926e-08	0.276691	0.318	0.232	0.000186988	1	COX7A2L
EIF3I	1.64659e-08	0.29325	0.277	0.196	0.000229896	1	EIF3I
C12orf57	5.88322e-08	0.254797	0.281	0.201	0.000821416	1	C12orf57
SPARC	7.21728e-08	0.278918	0.334	0.247	0.00100768	1	SPARC
C19orf43	1.0079e-07	0.257465	0.276	0.199	0.00140723	1	C19orf43
SERBP1	8.64781e-07	0.277429	0.251	0.181	0.0120741	1	SERBP1
RPLP1	1.15747e-48	0.479265	0.993	0.956	1.61605e-44	2	RPLP1
RPS19	2.09646e-47	0.496782	0.997	0.961	2.92707e-43	2	RPS19
NFKBIA	6.49607e-42	0.982771	0.779	0.682	9.06981e-38	2	NFKBIA
RPS18	3.12541e-37	0.372753	0.994	0.98	4.3637e-33	2	RPS18
RPS27A	1.20329e-35	0.51777	0.928	0.896	1.68003e-31	2	RPS27A
S100A41	1.05712e-34	0.618015	0.924	0.852	1.47595e-30	2	S100A4
RPS141	1.36946e-34	0.436594	0.972	0.928	1.91204e-30	2	RPS14
RPL34	2.36711e-31	0.445103	0.972	0.936	3.30496e-27	2	RPL34
RPS12	6.66313e-29	0.536276	0.902	0.868	9.30307e-25	2	RPS12
RPL8	3.2311e-26	0.27807	0.984	0.987	4.51126e-22	2	RPL8
RPL36	1.15328e-25	0.439097	0.923	0.92	1.61021e-21	2	RPL36
RPL21	3.77357e-23	0.427759	0.925	0.907	5.26866e-19	2	RPL21
RPL351	1.82127e-20	0.472225	0.866	0.855	2.54286e-16	2	RPL35
CXCL2	1.28224e-19	1.48058	0.517	0.405	1.79026e-15	2	CXCL2
TMSB101	1.78073e-19	0.486304	0.861	0.821	2.48626e-15	2	TMSB10
RPLP2	2.08534e-18	0.443866	0.854	0.866	2.91155e-14	2	RPLP2
RPL36A	1.79805e-17	0.502651	0.784	0.768	2.51044e-13	2	RPL36A
RPS3	6.55891e-17	0.311101	0.963	0.947	9.15755e-13	2	RPS3
COX6C1	3.05039e-16	0.478258	0.756	0.733	4.25896e-12	2	COX6C
JUNB	4.41801e-16	0.981484	0.531	0.466	6.16843e-12	2	JUNB
RPL13	8.12613e-16	0.287607	0.975	0.948	1.13457e-11	2	RPL13
H3F3B1	1.59668e-15	0.347434	0.975	0.947	2.22928e-11	2	H3F3B
RPS231	6.67669e-15	0.36764	0.867	0.858	9.322e-11	2	RPS23
RPL41	1.69183e-14	0.640293	0.615	0.584	2.36213e-10	2	RPL41
RPS281	1.39801e-13	0.424932	0.765	0.783	1.9519e-09	2	RPS28
RPL37A1	1.87301e-13	0.305973	0.921	0.923	2.6151e-09	2	RPL37A
TMSB4X1	2.96541e-13	0.439462	0.849	0.821	4.14031e-09	2	TMSB4X
RPL13A	7.45397e-12	0.29371	0.945	0.927	1.04072e-07	2	RPL13A
SERF21	2.75727e-11	0.393617	0.717	0.721	3.8497e-07	2	SERF2
PTMA1	2.93864e-11	0.297276	0.942	0.904	4.10293e-07	2	PTMA
RPL35A	3.59162e-11	0.344707	0.878	0.879	5.01462e-07	2	RPL35A
RPS71	2.15937e-10	0.318962	0.833	0.83	3.01491e-06	2	RPS7
RPS24	2.40945e-10	0.274664	0.845	0.861	3.36407e-06	2	RPS24
EIF1	2.45741e-10	0.355216	0.867	0.865	3.43103e-06	2	EIF1
S100A14	4.43067e-10	0.489477	0.639	0.621	6.1861e-06	2	S100A14
SNHG8	5.62577e-10	0.773123	0.501	0.456	7.85471e-06	2	SNHG8
RPS91	5.98228e-10	0.288291	0.857	0.861	8.35246e-06	2	RPS9
FOSB	2.21618e-08	0.874788	0.304	0.237	0.000309423	2	FOSB
RPL27	2.59441e-08	0.339979	0.708	0.712	0.000362232	2	RPL27
UQCRB1	5.07264e-08	0.370769	0.756	0.766	0.000708242	2	UQCRB
RPS29	6.83864e-08	0.427647	0.692	0.73	0.000954812	2	RPS29
RPS26	9.48016e-08	0.411526	0.618	0.627	0.00132362	2	RPS26
RPL381	1.36854e-07	0.45877	0.656	0.678	0.00191076	2	RPL38
RPL311	2.12741e-07	0.26299	0.878	0.855	0.00297029	2	RPL31
RPL18	2.39535e-07	0.297959	0.8	0.849	0.00334438	2	RPL18
ATP5I	4.16216e-07	0.625937	0.48	0.458	0.0058112	2	ATP5I
TSC22D11	1.73035e-06	0.393602	0.693	0.719	0.0241592	2	TSC22D1
IER2	2.76908e-06	0.871526	0.344	0.298	0.0386619	2	IER2
MALAT1	3.58594e-216	1.37057	1	1	5.00669e-212	3	MALAT1
NEAT1	6.99242e-56	1.32328	0.818	0.764	9.76281e-52	3	NEAT1
KRT51	3.19179e-31	1.2373	0.641	0.556	4.45638e-27	3	KRT5
XIST	6.67362e-30	1.49373	0.494	0.349	9.3177e-26	3	XIST
APOE1	5.54144e-23	0.994761	0.821	0.825	7.73696e-19	3	APOE
CX3CL1	2.68812e-22	1.55386	0.423	0.297	3.75315e-18	3	CX3CL1
PTPRF	3.48533e-14	1.30048	0.292	0.191	4.86622e-10	3	PTPRF
SON	1.0248e-11	1.03651	0.444	0.393	1.43082e-07	3	SON
CALD11	1.43417e-11	0.735482	0.621	0.66	2.00239e-07	3	CALD1
P4HB	3.32612e-11	1.26239	0.301	0.211	4.64393e-07	3	P4HB
HLA-A	6.22402e-11	0.910516	0.565	0.556	8.68998e-07	3	HLA-A
HSP90B1	2.37555e-10	0.778847	0.593	0.614	3.31675e-06	3	HSP90B1
SDC1	1.59327e-08	1.12349	0.292	0.224	0.000222453	3	SDC1
HLA-B1	6.12968e-07	0.478603	0.804	0.855	0.00855826	3	HLA-B
NDUFA4L2	1.66915e-128	2.5763	0.645	0.152	2.33046e-124	4	NDUFA4L2
SAA1	4.60774e-97	2.13618	0.416	0.071	6.43333e-93	4	SAA1
CCL2	3.49921e-67	2.0313	0.639	0.238	4.88559e-63	4	CCL2
GAPDH1	1.73428e-49	1.03858	0.943	0.734	2.42141e-45	4	GAPDH
LDHA	6.56679e-46	1.37755	0.663	0.335	9.16855e-42	4	LDHA
ALDOA	1.12587e-43	1.17023	0.729	0.396	1.57194e-39	4	ALDOA
IL32	1.06513e-42	1.10923	0.437	0.148	1.48714e-38	4	IL32
FTH1	2.18118e-42	0.826569	0.985	0.918	3.04536e-38	4	FTH1
TGFBI	6.47691e-41	1.25195	0.392	0.125	9.04306e-37	4	TGFBI
CHI3L11	2.89571e-36	1.41799	0.563	0.266	4.04299e-32	4	CHI3L1
PKM	2.14763e-34	1.15211	0.476	0.202	2.99852e-30	4	PKM
PGK1	4.65888e-34	1.11156	0.437	0.175	6.50473e-30	4	PGK1
ENO1	1.79999e-26	0.914143	0.75	0.517	2.51314e-22	4	ENO1
RPS191	2.25254e-25	0.402866	0.997	0.964	3.145e-21	4	RPS19
MT2A	3.39373e-22	1.53621	0.295	0.114	4.73833e-18	4	MT2A
SOD21	5.60945e-22	0.953408	0.551	0.315	7.83192e-18	4	SOD2
RPS161	7.71564e-19	0.440518	0.985	0.874	1.07726e-14	4	RPS16
IFNGR11	6.00202e-18	0.634183	0.62	0.378	8.38002e-14	4	IFNGR1
ORM1	7.79172e-18	0.998629	0.25	0.099	1.08788e-13	4	ORM1
ZFAS11	7.27157e-16	0.701457	0.687	0.489	1.01526e-11	4	ZFAS1
RPL131	2.38488e-15	0.30446	0.991	0.949	3.32977e-11	4	RPL13
RPS31	2.38871e-15	0.340679	0.967	0.948	3.33512e-11	4	RPS3
RPS181	7.18304e-15	0.280063	0.997	0.981	1.0029e-10	4	RPS18
SMR3B1	1.70006e-14	1.33205	0.373	0.202	2.37363e-10	4	SMR3B
RPL18A1	2.01418e-14	0.383955	0.955	0.889	2.8122e-10	4	RPL18A
RPS27	3.33223e-14	0.287559	0.991	0.958	4.65247e-10	4	RPS27
FTL1	7.99334e-14	0.517153	0.753	0.564	1.11603e-09	4	FTL
IFITM31	1.02662e-13	0.549201	0.536	0.32	1.43337e-09	4	IFITM3
RPS51	6.77268e-13	0.361658	0.958	0.855	9.45602e-09	4	RPS5
MIF1	4.34503e-12	0.51494	0.575	0.38	6.06653e-08	4	MIF
RPL23A1	7.67763e-12	0.305716	0.967	0.894	1.07195e-07	4	RPL23A
SAT11	1.2627e-11	0.747893	0.792	0.658	1.76299e-07	4	SAT1
RPS142	2.97369e-11	0.284232	0.979	0.931	4.15187e-07	4	RPS14
EIF3K	8.02874e-11	0.420255	0.464	0.28	1.12097e-06	4	EIF3K
RPL13A1	2.54462e-10	0.280644	0.979	0.926	3.5528e-06	4	RPL13A
RPL30	3.37968e-10	0.260216	0.955	0.913	4.71871e-06	4	RPL30
RPL26	4.07305e-10	0.257862	0.97	0.922	5.6868e-06	4	RPL26
TMEM123	4.22963e-10	0.598575	0.301	0.167	5.90541e-06	4	TMEM123
RPS282	5.17877e-10	0.31393	0.898	0.772	7.23061e-06	4	RPS28
RPL23	5.24414e-10	0.373562	0.843	0.697	7.32187e-06	4	RPL23
PNRC11	8.96485e-10	0.409981	0.572	0.388	1.25167e-05	4	PNRC1
SSR4	1.03205e-09	0.455966	0.464	0.296	1.44095e-05	4	SSR4
CYC11	1.33423e-09	0.405773	0.66	0.468	1.86285e-05	4	CYC1
NACA1	2.62955e-09	0.298296	0.922	0.808	3.67138e-05	4	NACA
RPL35A1	4.66313e-09	0.279387	0.931	0.875	6.51066e-05	4	RPL35A
RAC1	1.40806e-08	0.353865	0.657	0.466	0.000196593	4	RAC1
ANXA11	2.62706e-08	0.268437	0.37	0.22	0.000366791	4	ANXA1
LY6E	3.00664e-08	0.474233	0.398	0.25	0.000419787	4	LY6E
C12orf571	3.95728e-08	0.326233	0.355	0.21	0.000552516	4	C12orf57
RPS25	4.60196e-08	0.281981	0.91	0.793	0.000642526	4	RPS25
RPL141	6.27143e-08	0.270697	0.928	0.818	0.000875617	4	RPL14
ODAM1	7.23786e-08	0.439614	0.395	0.253	0.00101055	4	ODAM
TPM1	1.56493e-07	0.395962	0.28	0.162	0.00218495	4	TPM1
PHPT1	2.7479e-07	0.284029	0.482	0.318	0.00383661	4	PHPT1
VDAC2	2.90328e-07	0.368089	0.328	0.2	0.00405356	4	VDAC2
EEF1D	3.09009e-07	0.295588	0.852	0.741	0.00431438	4	EEF1D
RPL24	3.92056e-07	0.259265	0.913	0.758	0.00547389	4	RPL24
RPS15A1	4.0558e-07	0.250225	0.91	0.819	0.00566271	4	RPS15A
RPL271	8.06838e-07	0.272362	0.831	0.702	0.0112651	4	RPL27
RPL28	9.98883e-07	0.306324	0.877	0.772	0.0139464	4	RPL28
MDH21	1.00719e-06	0.275003	0.425	0.287	0.0140624	4	MDH2
SEC61G1	1.29476e-06	0.361281	0.431	0.29	0.0180774	4	SEC61G
PDZK1IP1	1.68211e-06	0.320068	0.25	0.147	0.0234856	4	PDZK1IP1
TPI11	1.8439e-06	0.32853	0.732	0.561	0.0257445	4	TPI1
SSR21	2.08263e-06	0.258082	0.672	0.496	0.0290777	4	SSR2
S100A10	2.40533e-06	0.370087	0.636	0.496	0.0335832	4	S100A10
PSME2	2.56652e-06	0.402511	0.392	0.271	0.0358337	4	PSME2
UBA521	3.47098e-06	0.312889	0.735	0.593	0.0484618	4	UBA52
HIST1H1B	1.06553e-238	1.32938	0.348	0.002	1.48769e-234	5	HIST1H1B
CDK1	1.62489e-191	1.82038	0.493	0.011	2.26867e-187	5	CDK1
UBE2C	9.76152e-189	2.3131	0.696	0.027	1.3629e-184	5	UBE2C
SPC25	2.53932e-151	1.21002	0.319	0.005	3.5454e-147	5	SPC25
HIST1H1D	2.74359e-146	1.82194	0.42	0.011	3.8306e-142	5	HIST1H1D
UBE2T	2.5258e-131	1.6823	0.58	0.027	3.52653e-127	5	UBE2T
KIAA0101	4.00912e-127	2.20933	0.623	0.034	5.59753e-123	5	KIAA0101
MKI67	9.68269e-119	1.87808	0.522	0.025	1.3519e-114	5	MKI67
TOP2A	6.33921e-114	1.89684	0.551	0.029	8.85081e-110	5	TOP2A
SGOL1	8.87427e-114	1.09833	0.319	0.008	1.23903e-109	5	SGOL1
TYMS	1.90078e-110	1.18747	0.377	0.013	2.65386e-106	5	TYMS
NUSAP1	4.54917e-110	1.79173	0.478	0.022	6.35155e-106	5	NUSAP1
TK1	1.90708e-105	1.58263	0.406	0.016	2.66266e-101	5	TK1
CDCA3	1.94474e-98	1.26201	0.304	0.009	2.71525e-94	5	CDCA3
MAD2L1	8.66824e-97	1.75275	0.58	0.039	1.21026e-92	5	MAD2L1
AURKB	4.789e-94	0.951762	0.275	0.008	6.6864e-90	5	AURKB
CENPF	6.4809e-90	2.06502	0.681	0.058	9.04863e-86	5	CENPF
GGH	1.01641e-88	2.1464	0.681	0.061	1.41912e-84	5	GGH
CENPW	7.32613e-88	1.55594	0.551	0.039	1.02287e-83	5	CENPW
BIRC5	8.85427e-85	1.4658	0.406	0.021	1.23623e-80	5	BIRC5
STMN11	1.10414e-82	2.44676	0.971	0.149	1.54159e-78	5	STMN1
ZWINT	7.38774e-82	1.38114	0.377	0.019	1.03148e-77	5	ZWINT
RAD51AP1	2.49768e-81	1.11234	0.333	0.014	3.48727e-77	5	RAD51AP1
ATAD5	1.03695e-80	1.42954	0.391	0.021	1.4478e-76	5	ATAD5
CENPU	1.26059e-73	1.36155	0.42	0.027	1.76004e-69	5	CENPU
CLSPN	2.04602e-72	1.0251	0.275	0.011	2.85666e-68	5	CLSPN
ORC6	2.77104e-70	1.04742	0.275	0.011	3.86893e-66	5	ORC6
LMNB1	2.7436e-69	1.00624	0.261	0.01	3.83062e-65	5	LMNB1
H2AFZ1	2.21652e-66	2.77185	0.986	0.235	3.0947e-62	5	H2AFZ
CENPK	3.39274e-56	1.11362	0.261	0.013	4.73694e-52	5	CENPK
SMC4	2.84674e-55	1.37972	0.449	0.041	3.97462e-51	5	SMC4
HIST1H1E	6.19115e-54	1.29598	0.377	0.03	8.64408e-50	5	HIST1H1E
HIST1H4C	1.10603e-52	3.08376	0.841	0.191	1.54424e-48	5	HIST1H4C
SMC2	5.45318e-51	1.10275	0.406	0.036	7.61372e-47	5	SMC2
CCNB1	4.603e-49	1.34996	0.304	0.021	6.42671e-45	5	CCNB1
HMGB2	1.24565e-48	1.95001	0.87	0.176	1.73918e-44	5	HMGB2
PRC1	3.80825e-47	0.905961	0.261	0.016	5.31709e-43	5	PRC1
TUBB1	7.44131e-47	1.98533	0.899	0.215	1.03896e-42	5	TUBB
RNASEH2A	1.19662e-43	0.854179	0.261	0.017	1.67072e-39	5	RNASEH2A
H2AFV	1.87385e-43	1.49066	0.768	0.142	2.61627e-39	5	H2AFV
PXMP2	3.67703e-42	0.904593	0.29	0.022	5.13386e-38	5	PXMP2
TUBA1B1	6.61698e-41	2.15222	0.986	0.496	9.23862e-37	5	TUBA1B
HELLS	2.18165e-40	0.853203	0.275	0.021	3.04603e-36	5	HELLS
KIF20B	3.56994e-40	1.16026	0.275	0.022	4.98434e-36	5	KIF20B
PCNA	6.51054e-40	1.31219	0.406	0.046	9.09002e-36	5	PCNA
MCM3	5.85985e-39	0.853818	0.261	0.02	8.18152e-35	5	MCM3
HIST1H1C	1.13199e-38	1.20057	0.348	0.035	1.58048e-34	5	HIST1H1C
CCNB2	7.71191e-37	1.20812	0.261	0.021	1.07674e-32	5	CCNB2
MIS18A	2.11923e-36	0.953458	0.304	0.029	2.95886e-32	5	MIS18A
DNMT1	1.09874e-35	1.08624	0.377	0.044	1.53405e-31	5	DNMT1
TPX2	3.76666e-33	0.823045	0.348	0.04	5.25902e-29	5	TPX2
HMGB3	1.72035e-32	1.04624	0.333	0.038	2.40195e-28	5	HMGB3
ATAD2	2.55405e-30	1.06841	0.333	0.041	3.56596e-26	5	ATAD2
TMEM106C	3.82268e-30	0.944204	0.348	0.044	5.33723e-26	5	TMEM106C
DEK	4.57926e-30	1.20648	0.71	0.159	6.39356e-26	5	DEK
NUF2	1.26134e-29	1.10732	0.304	0.035	1.76108e-25	5	NUF2
MZT1	6.90038e-29	0.897524	0.377	0.053	9.6343e-25	5	MZT1
RPA3	7.25773e-29	1.18119	0.507	0.091	1.01332e-24	5	RPA3
NUDT1	1.04735e-28	1.12573	0.29	0.033	1.46231e-24	5	NUDT1
PTTG1	1.18316e-27	1.56416	0.319	0.042	1.65193e-23	5	PTTG1
LSM4	8.78124e-26	1.12385	0.696	0.172	1.22604e-21	5	LSM4
DTYMK	9.84565e-26	0.870881	0.493	0.091	1.37465e-21	5	DTYMK
CKS2	9.95049e-26	1.22846	0.696	0.173	1.38929e-21	5	CKS2
BUB3	1.06713e-25	0.958642	0.42	0.07	1.48993e-21	5	BUB3
CENPN	4.92146e-25	0.852739	0.319	0.045	6.87134e-21	5	CENPN
STRA13	1.85371e-24	1.08201	0.449	0.084	2.58814e-20	5	STRA13
TMPO	5.29068e-24	1.03327	0.304	0.043	7.38685e-20	5	TMPO
RANBP11	1.27661e-23	1.41334	0.812	0.271	1.7824e-19	5	RANBP1
SLC25A39	1.87346e-23	0.826045	0.406	0.071	2.61572e-19	5	SLC25A39
PTMA2	2.87662e-23	0.930654	1	0.908	4.01634e-19	5	PTMA
DNAJC9	4.79008e-23	0.871395	0.319	0.047	6.6879e-19	5	DNAJC9
CBX5	1.22258e-21	0.934507	0.536	0.123	1.70697e-17	5	CBX5
SAE1	1.96821e-21	0.59964	0.261	0.035	2.74802e-17	5	SAE1
CDK4	2.52958e-21	1.18766	0.594	0.152	3.5318e-17	5	CDK4
PARP1	3.05126e-21	0.861082	0.594	0.143	4.26017e-17	5	PARP1
PSIP1	1.9422e-20	0.789159	0.275	0.04	2.7117e-16	5	PSIP1
HMGN2	2.73852e-20	0.800288	0.493	0.109	3.82352e-16	5	HMGN2
CACYBP1	3.99149e-20	1.05018	0.652	0.184	5.57291e-16	5	CACYBP
SSRP1	1.63554e-19	0.652119	0.362	0.067	2.28354e-15	5	SSRP1
HMGB11	2.47315e-19	1.14255	0.942	0.494	3.45301e-15	5	HMGB1
TUBB4B	8.68338e-19	1.01658	0.522	0.131	1.21237e-14	5	TUBB4B
MLLT111	1.26099e-18	0.823649	0.507	0.122	1.76059e-14	5	MLLT11
H2AFY	2.30122e-18	0.776442	0.609	0.165	3.21296e-14	5	H2AFY
RAD21	2.32917e-18	0.949943	0.551	0.144	3.25198e-14	5	RAD21
MZT2B1	3.06716e-18	0.864226	0.739	0.228	4.28236e-14	5	MZT2B
DUT	4.14191e-18	1.12367	0.71	0.24	5.78293e-14	5	DUT
PSMB61	2.37561e-17	1.05323	0.71	0.24	3.31683e-13	5	PSMB6
NUCKS11	3.35813e-17	1.16761	0.884	0.376	4.68862e-13	5	NUCKS1
GGCT1	4.74138e-17	1.12888	0.652	0.215	6.61991e-13	5	GGCT
LSM3	7.41585e-17	0.843195	0.609	0.179	1.0354e-12	5	LSM3
HMG20B	1.57785e-16	0.604911	0.319	0.061	2.20299e-12	5	HMG20B
IGFBP2	8.08872e-16	0.586861	0.275	0.05	1.12935e-11	5	IGFBP2
ANP32E	9.87704e-16	0.901418	0.522	0.144	1.37903e-11	5	ANP32E
LSM5	1.54814e-15	0.680269	0.638	0.191	2.16151e-11	5	LSM5
EIF2AK1	1.6972e-15	0.491323	0.377	0.083	2.36963e-11	5	EIF2AK1
AP2S11	2.07655e-15	0.863826	0.652	0.211	2.89928e-11	5	AP2S1
PAFAH1B3	2.09006e-15	0.746316	0.29	0.055	2.91814e-11	5	PAFAH1B3
SIVA1	2.77431e-15	0.806554	0.377	0.087	3.8735e-11	5	SIVA1
CISD1	3.30272e-15	0.638459	0.319	0.065	4.61125e-11	5	CISD1
RAN1	3.33812e-15	0.941299	0.913	0.399	4.66069e-11	5	RAN
MRPL13	3.34163e-15	0.764346	0.58	0.173	4.66559e-11	5	MRPL13
ATP5G1	5.60266e-15	0.768689	0.696	0.233	7.82243e-11	5	ATP5G1
MZT2A	5.72307e-15	0.833733	0.536	0.16	7.99056e-11	5	MZT2A
VDAC31	9.30379e-15	0.881097	0.797	0.307	1.299e-10	5	VDAC3
HINT11	9.42167e-15	0.98145	0.841	0.369	1.31545e-10	5	HINT1
MRPL12	1.3675e-14	0.606351	0.391	0.093	1.9093e-10	5	MRPL12
SLC25A51	1.39325e-14	0.95032	0.884	0.459	1.94525e-10	5	SLC25A5
NUDCD2	1.95139e-14	0.721261	0.406	0.102	2.72453e-10	5	NUDCD2
HNRNPA3	2.64339e-14	0.686591	0.681	0.224	3.69071e-10	5	HNRNPA3
MRPL37	2.74132e-14	0.548693	0.304	0.063	3.82743e-10	5	MRPL37
SNRPE1	3.54206e-14	0.856313	0.797	0.321	4.94543e-10	5	SNRPE
HSPD11	8.90639e-14	0.791069	0.812	0.329	1.24351e-09	5	HSPD1
EMP2	1.32986e-13	0.688344	0.362	0.087	1.85675e-09	5	EMP2
C20orf27	1.96885e-13	0.571994	0.29	0.061	2.74891e-09	5	C20orf27
ASPH	2.07662e-13	0.741806	0.681	0.236	2.89938e-09	5	ASPH
TPI12	2.12519e-13	0.846097	0.971	0.567	2.96719e-09	5	TPI1
TMEM14C	2.34335e-13	0.777231	0.681	0.239	3.27179e-09	5	TMEM14C
PSMB21	2.66125e-13	0.750594	0.71	0.255	3.71564e-09	5	PSMB2
LRRCC1	3.02735e-13	0.503628	0.435	0.114	4.22678e-09	5	LRRCC1
MRPL48	3.08105e-13	0.552811	0.275	0.057	4.30177e-09	5	MRPL48
MTHFD2	3.28063e-13	0.720396	0.261	0.053	4.58042e-09	5	MTHFD2
SNRPG1	3.8146e-13	0.849454	0.667	0.239	5.32594e-09	5	SNRPG
SNRPB1	3.87702e-13	0.983418	0.667	0.262	5.41309e-09	5	SNRPB
DDX39A	5.30566e-13	0.678473	0.275	0.058	7.40776e-09	5	DDX39A
FABP51	7.83637e-13	0.744096	0.725	0.28	1.09411e-08	5	FABP5
GAPDH2	9.57503e-13	0.751908	0.971	0.746	1.33687e-08	5	GAPDH
MRPL11	9.7361e-13	0.561676	0.319	0.074	1.35935e-08	5	MRPL11
UQCC2	1.00686e-12	0.793461	0.406	0.112	1.40578e-08	5	UQCC2
ATP5B	1.02493e-12	0.626038	0.768	0.287	1.431e-08	5	ATP5B
RBBP7	1.16042e-12	0.540366	0.348	0.085	1.62018e-08	5	RBBP7
LSM71	1.70567e-12	0.745363	0.797	0.33	2.38146e-08	5	LSM7
EFCAB2	1.71598e-12	0.61309	0.261	0.054	2.39585e-08	5	EFCAB2
TPM3	1.94935e-12	0.632594	0.522	0.164	2.72169e-08	5	TPM3
ACAT1	2.03218e-12	0.479635	0.275	0.059	2.83733e-08	5	ACAT1
C11orf83	2.25096e-12	0.642581	0.333	0.081	3.1428e-08	5	C11orf83
PFN11	2.59015e-12	0.82468	0.928	0.566	3.61636e-08	5	PFN1
LYAR	3.15594e-12	0.699252	0.261	0.056	4.40632e-08	5	LYAR
YBX11	3.16685e-12	0.842872	0.928	0.528	4.42156e-08	5	YBX1
PRDX21	3.60837e-12	0.714439	0.565	0.189	5.038e-08	5	PRDX2
SMC3	4.48688e-12	0.656325	0.406	0.113	6.26459e-08	5	SMC3
ATP5G31	4.99135e-12	0.74664	0.783	0.315	6.96893e-08	5	ATP5G3
CCT5	5.16989e-12	0.578263	0.464	0.139	7.2182e-08	5	CCT5
HSPB11	5.35016e-12	0.663563	0.377	0.102	7.46989e-08	5	HSPB11
TSEN15	6.46372e-12	0.434988	0.275	0.061	9.02464e-08	5	TSEN15
HNRNPAB	7.12145e-12	0.592374	0.377	0.102	9.94297e-08	5	HNRNPAB
GNB2	1.02822e-11	0.568989	0.377	0.102	1.4356e-07	5	GNB2
MRPL17	1.21001e-11	0.623911	0.261	0.057	1.68942e-07	5	MRPL17
VPS29	1.25907e-11	0.598804	0.565	0.191	1.75792e-07	5	VPS29
ANP32B1	1.26244e-11	0.709002	0.58	0.202	1.76262e-07	5	ANP32B
HNRNPA2B1	1.27989e-11	0.782053	0.899	0.451	1.78698e-07	5	HNRNPA2B1
UCHL3	1.48201e-11	0.465179	0.29	0.068	2.06918e-07	5	UCHL3
PSMC3	1.48311e-11	0.600923	0.449	0.134	2.07071e-07	5	PSMC3
PLP2	1.7181e-11	0.712356	0.565	0.199	2.39881e-07	5	PLP2
GSTP11	1.93219e-11	0.813524	0.957	0.615	2.69773e-07	5	GSTP1
PSMA5	1.95611e-11	0.553892	0.304	0.073	2.73113e-07	5	PSMA5
HMGA1	1.97544e-11	0.593719	0.304	0.075	2.75811e-07	5	HMGA1
PAICS	2.13024e-11	0.810704	0.304	0.076	2.97425e-07	5	PAICS
KPNA2	2.56954e-11	0.675109	0.377	0.107	3.5876e-07	5	KPNA2
NPM3	2.68227e-11	0.678114	0.319	0.082	3.74499e-07	5	NPM3
PTGES31	2.85043e-11	0.692017	0.725	0.296	3.97977e-07	5	PTGES3
HSPE11	2.91735e-11	0.726074	0.725	0.291	4.0732e-07	5	HSPE1
LSMD1	3.25669e-11	0.403724	0.565	0.184	4.54699e-07	5	LSMD1
SNRPD11	3.36006e-11	0.720186	0.696	0.281	4.69131e-07	5	SNRPD1
SLBP	3.46022e-11	0.796356	0.377	0.109	4.83116e-07	5	SLBP
TCP1	3.60453e-11	0.493413	0.478	0.149	5.03264e-07	5	TCP1
DPY30	3.92137e-11	0.678636	0.464	0.147	5.47501e-07	5	DPY30
CCT6A	4.8977e-11	0.66136	0.594	0.219	6.83817e-07	5	CCT6A
PRDX11	5.85029e-11	0.77803	0.667	0.265	8.16818e-07	5	PRDX1
MCUR1	6.58556e-11	0.476712	0.304	0.076	9.19475e-07	5	MCUR1
TXN2	6.78706e-11	0.45786	0.449	0.137	9.47609e-07	5	TXN2
POLR2G	8.50897e-11	0.524505	0.348	0.095	1.18802e-06	5	POLR2G
CKLF	9.11842e-11	0.480224	0.29	0.071	1.27311e-06	5	CKLF
NDUFB11	9.76004e-11	0.681053	0.812	0.354	1.3627e-06	5	NDUFB11
NENF	1.00723e-10	0.509291	0.362	0.101	1.40629e-06	5	NENF
TOMM5	1.05051e-10	0.631824	0.319	0.086	1.46673e-06	5	TOMM5
KIF22	1.18521e-10	0.352336	0.377	0.105	1.65479e-06	5	KIF22
PHB2	1.22607e-10	0.469992	0.391	0.114	1.71184e-06	5	PHB2
PMF1	1.31813e-10	0.412495	0.435	0.131	1.84037e-06	5	PMF1
C19orf24	1.40922e-10	0.416348	0.319	0.083	1.96755e-06	5	C19orf24
HAT1	1.76187e-10	0.505912	0.29	0.073	2.45992e-06	5	HAT1
MRPL3	1.83814e-10	0.540474	0.42	0.129	2.56641e-06	5	MRPL3
MINOS1	1.84407e-10	0.620738	0.696	0.279	2.57469e-06	5	MINOS1
PSME21	2.00751e-10	0.673287	0.696	0.274	2.80288e-06	5	PSME2
TIMM10	2.14732e-10	0.55864	0.275	0.068	2.99809e-06	5	TIMM10
STIP1	2.24708e-10	0.457108	0.275	0.068	3.13737e-06	5	STIP1
HDAC2	2.77671e-10	0.566874	0.261	0.063	3.87685e-06	5	HDAC2
CCT7	2.94092e-10	0.27509	0.406	0.119	4.10611e-06	5	CCT7
H3F3A	3.21642e-10	0.351506	0.348	0.095	4.49076e-06	5	H3F3A
NDUFAF6	3.27862e-10	0.482557	0.275	0.068	4.5776e-06	5	NDUFAF6
CCT2	3.30282e-10	0.634137	0.522	0.186	4.6114e-06	5	CCT2
HSPA9	3.74506e-10	0.494058	0.493	0.166	5.22886e-06	5	HSPA9
BANF1	4.89874e-10	0.355086	0.493	0.16	6.83963e-06	5	BANF1
MPHOSPH6	4.90197e-10	0.392432	0.304	0.08	6.84413e-06	5	MPHOSPH6
PSMA71	5.96233e-10	0.709622	0.797	0.38	8.3246e-06	5	PSMA7
ITGB1BP1	6.18429e-10	0.527591	0.275	0.07	8.6345e-06	5	ITGB1BP1
MANF	6.74078e-10	0.406162	0.333	0.093	9.41148e-06	5	MANF
NDUFA6	6.79859e-10	0.462279	0.435	0.139	9.49219e-06	5	NDUFA6
PHF5A	7.16678e-10	0.475833	0.362	0.107	1.00063e-05	5	PHF5A
C19orf431	7.21828e-10	0.575564	0.565	0.212	1.00782e-05	5	C19orf43
PSMD7	7.78921e-10	0.496285	0.522	0.18	1.08753e-05	5	PSMD7
XRCC6	9.07393e-10	0.540399	0.449	0.149	1.2669e-05	5	XRCC6
DBI1	9.19292e-10	0.58779	0.435	0.142	1.28352e-05	5	DBI
MRPL47	9.55571e-10	0.441971	0.333	0.094	1.33417e-05	5	MRPL47
CLNS1A1	1.08357e-09	0.421176	0.551	0.193	1.51288e-05	5	CLNS1A
MRPS15	1.13213e-09	0.485304	0.319	0.089	1.58068e-05	5	MRPS15
C12orf572	1.16125e-09	0.477435	0.594	0.215	1.62133e-05	5	C12orf57
MKKS	1.22437e-09	0.511429	0.333	0.096	1.70947e-05	5	MKKS
CYBA	1.24574e-09	0.662901	0.652	0.271	1.7393e-05	5	CYBA
TXNL4A	1.29323e-09	0.441455	0.29	0.077	1.80561e-05	5	TXNL4A
PSMA41	1.34988e-09	0.576955	0.768	0.33	1.88471e-05	5	PSMA4
ATP5D	1.40413e-09	0.690311	0.609	0.25	1.96044e-05	5	ATP5D
COX5A1	1.43408e-09	0.503764	0.623	0.235	2.00226e-05	5	COX5A
ISOC2	1.46176e-09	0.353577	0.261	0.065	2.04091e-05	5	ISOC2
NDUFB7	1.48188e-09	0.543248	0.652	0.257	2.069e-05	5	NDUFB7
ETFB	1.55913e-09	0.507292	0.493	0.171	2.17686e-05	5	ETFB
PPIA1	1.63981e-09	0.614221	0.841	0.391	2.28951e-05	5	PPIA
SSNA1	1.68058e-09	0.460997	0.362	0.11	2.34643e-05	5	SSNA1
NDUFS51	1.70704e-09	0.635165	0.855	0.427	2.38336e-05	5	NDUFS5
URI1	1.70795e-09	0.396939	0.29	0.077	2.38464e-05	5	URI1
MRPL42	1.74002e-09	0.482104	0.42	0.136	2.42941e-05	5	MRPL42
EI24	1.89127e-09	0.369244	0.565	0.2	2.64059e-05	5	EI24
ERH1	2.06187e-09	0.700386	0.536	0.202	2.87878e-05	5	ERH
EIF4E	2.12142e-09	0.396573	0.275	0.072	2.96193e-05	5	EIF4E
DYNLT1	2.39919e-09	0.669665	0.71	0.309	3.34975e-05	5	DYNLT1
NDUFS3	2.63784e-09	0.453315	0.362	0.11	3.68295e-05	5	NDUFS3
AHCY	2.67927e-09	0.353431	0.275	0.072	3.74079e-05	5	AHCY
PIN4	2.7191e-09	0.373775	0.42	0.134	3.79641e-05	5	PIN4
GSTO1	2.80321e-09	0.48865	0.362	0.112	3.91384e-05	5	GSTO1
NDUFV1	2.95801e-09	0.362921	0.275	0.073	4.12998e-05	5	NDUFV1
C16orf80	3.39836e-09	0.467876	0.29	0.079	4.74479e-05	5	C16orf80
MRPL52	3.48736e-09	0.368279	0.348	0.103	4.86906e-05	5	MRPL52
GLOD4	3.72553e-09	0.615794	0.261	0.068	5.20159e-05	5	GLOD4
ARL4A	3.73623e-09	0.439346	0.275	0.074	5.21653e-05	5	ARL4A
PPP1CA	3.92067e-09	0.333208	0.348	0.103	5.47404e-05	5	PPP1CA
SNRPA1	4.08939e-09	0.550836	0.29	0.08	5.70961e-05	5	SNRPA1
MRPS26	4.16038e-09	0.381903	0.391	0.124	5.80873e-05	5	MRPS26
MAGOHB	4.41978e-09	0.471817	0.29	0.081	6.17089e-05	5	MAGOHB
SRSF91	4.57426e-09	0.58047	0.783	0.352	6.38658e-05	5	SRSF9
NDUFA11	4.64726e-09	0.696905	0.609	0.263	6.4885e-05	5	NDUFA11
MRPL511	4.71999e-09	0.567386	0.696	0.291	6.59006e-05	5	MRPL51
PSMD2	5.17525e-09	0.272227	0.333	0.097	7.22569e-05	5	PSMD2
KDELR1	5.44938e-09	0.37651	0.391	0.125	7.60842e-05	5	KDELR1
RNASEH2C	5.45148e-09	0.422842	0.261	0.068	7.61136e-05	5	RNASEH2C
XRCC5	5.4708e-09	0.438382	0.493	0.175	7.63834e-05	5	XRCC5
HSP90AA11	5.47844e-09	0.564139	0.71	0.307	7.64899e-05	5	HSP90AA1
SET1	5.84269e-09	0.493948	0.623	0.249	8.15756e-05	5	SET
DPM1	5.99157e-09	0.516616	0.319	0.094	8.36542e-05	5	DPM1
UCHL5	6.05455e-09	0.578553	0.275	0.075	8.45336e-05	5	UCHL5
METTL5	6.54933e-09	0.331968	0.348	0.104	9.14418e-05	5	METTL5
KHDRBS11	7.10844e-09	0.475629	0.493	0.177	9.9248e-05	5	KHDRBS1
NDUFA2	7.1548e-09	0.441285	0.493	0.178	9.98953e-05	5	NDUFA2
MDH1	7.40701e-09	0.502967	0.406	0.134	0.000103417	5	MDH1
NDUFB41	7.52936e-09	0.369939	0.652	0.254	0.000105125	5	NDUFB4
CBX31	7.68808e-09	0.63803	0.783	0.373	0.000107341	5	CBX3
IDH21	7.70585e-09	0.616337	0.609	0.259	0.000107589	5	IDH2
FDPS	7.73721e-09	0.419086	0.304	0.088	0.000108027	5	FDPS
LSM2	7.7911e-09	0.513241	0.362	0.116	0.000108779	5	LSM2
YEATS4	8.03745e-09	0.547488	0.29	0.083	0.000112219	5	YEATS4
RBX11	8.6407e-09	0.584663	0.609	0.248	0.000120642	5	RBX1
CRABP11	9.07737e-09	0.416789	0.362	0.114	0.000126738	5	CRABP1
LYPLA11	9.13979e-09	0.525147	0.522	0.197	0.00012761	5	LYPLA1
EXOSC8	1.00252e-08	0.429474	0.275	0.076	0.000139972	5	EXOSC8
GPAA1	1.00285e-08	0.494513	0.449	0.16	0.000140019	5	GPAA1
TXNDC17	1.05594e-08	0.386006	0.464	0.162	0.000147431	5	TXNDC17
POLR2K	1.1292e-08	0.583643	0.754	0.323	0.000157659	5	POLR2K
NDUFA41	1.16615e-08	0.611045	0.957	0.726	0.000162818	5	NDUFA4
CD320	1.17e-08	0.470515	0.275	0.077	0.000163356	5	CD320
MSRB2	1.25177e-08	0.409947	0.319	0.095	0.000174772	5	MSRB2
MRPS33	1.27514e-08	0.405438	0.406	0.136	0.000178036	5	MRPS33
TXNL1	1.31399e-08	0.335885	0.391	0.127	0.00018346	5	TXNL1
NME11	1.33068e-08	0.534796	0.507	0.19	0.00018579	5	NME1
COX7B1	1.33713e-08	0.573457	0.739	0.32	0.00018669	5	COX7B
CMSS1	1.42279e-08	0.411828	0.348	0.109	0.00019865	5	CMSS1
UFD1L	1.46159e-08	0.504564	0.275	0.077	0.000204067	5	UFD1L
TCEB11	1.46539e-08	0.53659	0.754	0.344	0.000204598	5	TCEB1
SNRPD3	1.46903e-08	0.389749	0.42	0.143	0.000205106	5	SNRPD3
PSMB11	1.49608e-08	0.542962	0.812	0.377	0.000208882	5	PSMB1
MIF2	1.52666e-08	0.584634	0.797	0.388	0.000213152	5	MIF
PSMB31	1.58364e-08	0.509027	0.609	0.246	0.000221108	5	PSMB3
ILF2	1.58997e-08	0.537326	0.725	0.319	0.000221992	5	ILF2
SUPT16H	1.65448e-08	0.451828	0.377	0.124	0.000230999	5	SUPT16H
RBM27	1.76546e-08	0.488079	0.261	0.072	0.000246493	5	RBM27
SUMO21	1.78106e-08	0.558687	0.841	0.4	0.000248671	5	SUMO2
NDUFA121	1.7881e-08	0.351719	0.493	0.178	0.000249654	5	NDUFA12
MDK1	1.80311e-08	0.575764	0.928	0.5	0.000251751	5	MDK
PTPLAD1	1.92517e-08	0.405735	0.348	0.11	0.000268792	5	PTPLAD1
MRPL27	2.0031e-08	0.512387	0.319	0.099	0.000279673	5	MRPL27
EIF2S21	2.14056e-08	0.332076	0.696	0.28	0.000298865	5	EIF2S2
RALY	2.28205e-08	0.544779	0.275	0.08	0.000318619	5	RALY
CKS1B	2.33221e-08	0.552552	0.71	0.329	0.000325623	5	CKS1B
AKR7A2	2.46127e-08	0.468506	0.261	0.072	0.000343643	5	AKR7A2
MMADHC	2.48329e-08	0.526158	0.362	0.12	0.000346717	5	MMADHC
ARL6IP11	2.48481e-08	0.910667	0.507	0.206	0.000346928	5	ARL6IP1
DGUOK	2.70014e-08	0.412303	0.493	0.179	0.000376994	5	DGUOK
ARL6IP41	2.90359e-08	0.594843	0.739	0.351	0.000405399	5	ARL6IP4
PDIA6	3.00948e-08	0.624298	0.725	0.337	0.000420183	5	PDIA6
PSMG2	3.11093e-08	0.508534	0.304	0.092	0.000434348	5	PSMG2
SMC1A	3.38305e-08	0.378643	0.261	0.073	0.000472341	5	SMC1A
PRDX41	3.38703e-08	0.418542	0.768	0.344	0.000472897	5	PRDX4
HN1	3.61451e-08	0.644918	0.42	0.157	0.000504658	5	HN1
RBMX	3.69898e-08	0.491223	0.652	0.276	0.000516451	5	RBMX
MRP63	3.70496e-08	0.365617	0.391	0.132	0.000517287	5	MRP63
C16orf13	3.72613e-08	0.466077	0.362	0.122	0.000520243	5	C16orf13
PHB	3.78189e-08	0.463078	0.391	0.132	0.000528028	5	PHB
TRAP1	3.8508e-08	0.339501	0.275	0.079	0.000537649	5	TRAP1
SNRPC	4.06882e-08	0.478044	0.42	0.148	0.000568089	5	SNRPC
PSMA2.11	4.43948e-08	0.55471	0.739	0.345	0.000619841	5	PSMA2.1
ISOC1	4.44602e-08	0.497408	0.29	0.088	0.000620753	5	ISOC1
POLD2	4.66883e-08	0.43646	0.377	0.129	0.000651862	5	POLD2
LMO4	4.70637e-08	0.463127	0.406	0.141	0.000657103	5	LMO4
NUCB2	4.81459e-08	0.333137	0.348	0.113	0.000672213	5	NUCB2
MAGOH	4.91185e-08	0.404353	0.435	0.156	0.000685793	5	MAGOH
NOL7	5.13817e-08	0.461733	0.42	0.149	0.000717391	5	NOL7
TIMM131	5.37657e-08	0.364573	0.71	0.292	0.000750677	5	TIMM13
RBBP4	5.76592e-08	0.285355	0.319	0.098	0.000805038	5	RBBP4
COX17	6.71097e-08	0.341719	0.449	0.162	0.000936985	5	COX17
DNTTIP2	6.71427e-08	0.27439	0.377	0.126	0.000937446	5	DNTTIP2
ATPIF11	6.82212e-08	0.514384	0.623	0.264	0.000952505	5	ATPIF1
SOD11	6.97305e-08	0.589694	0.725	0.357	0.000973577	5	SOD1
MAF1	7.15633e-08	0.268725	0.42	0.145	0.000999167	5	MAF1
MRPS23	7.15765e-08	0.350737	0.261	0.074	0.000999351	5	MRPS23
NAP1L11	7.21972e-08	0.588528	0.783	0.378	0.00100802	5	NAP1L1
ATP5J1	7.46301e-08	0.562498	0.652	0.303	0.00104199	5	ATP5J
TPT1-AS1	7.53891e-08	0.32525	0.261	0.074	0.00105258	5	TPT1-AS1
BLVRB	7.76049e-08	0.543329	0.275	0.083	0.00108352	5	BLVRB
COPE	8.26899e-08	0.305406	0.464	0.169	0.00115452	5	COPE
ANAPC111	8.37675e-08	0.374352	0.594	0.242	0.00116956	5	ANAPC11
SRSF2	8.43247e-08	0.331096	0.652	0.274	0.00117734	5	SRSF2
PFN2	8.48967e-08	0.458037	0.304	0.096	0.00118533	5	PFN2
U2AF1	8.66748e-08	0.381443	0.638	0.265	0.00121015	5	U2AF1
PA2G41	9.01022e-08	0.575702	0.594	0.257	0.00125801	5	PA2G4
HNRNPDL	9.58129e-08	0.476807	0.841	0.411	0.00133774	5	HNRNPDL
ADI1	9.67491e-08	0.405303	0.406	0.144	0.00135081	5	ADI1
UBE2N	9.8302e-08	0.387075	0.522	0.205	0.00137249	5	UBE2N
PCBP21	1.01745e-07	0.413831	0.71	0.307	0.00142056	5	PCBP2
POMP1	1.01855e-07	0.557534	0.623	0.272	0.0014221	5	POMP
LDHB1	1.07096e-07	0.617574	0.913	0.631	0.00149527	5	LDHB
RSRC1	1.08514e-07	0.478417	0.304	0.097	0.00151507	5	RSRC1
ESD	1.14206e-07	0.554061	0.29	0.091	0.00159455	5	ESD
MEST2	1.20626e-07	0.376105	0.565	0.231	0.00168418	5	MEST
VKORC1	1.21182e-07	0.559939	0.333	0.114	0.00169194	5	VKORC1
PDCD5	1.22248e-07	0.446815	0.536	0.217	0.00170682	5	PDCD5
GLRX3	1.23507e-07	0.584401	0.275	0.085	0.0017244	5	GLRX3
MRPS6	1.3391e-07	0.39968	0.304	0.097	0.00186965	5	MRPS6
SHMT2	1.44598e-07	0.417951	0.275	0.084	0.00201888	5	SHMT2
MRPL23	1.47981e-07	0.283933	0.507	0.194	0.00206612	5	MRPL23
KDELR2	1.53051e-07	0.392716	0.696	0.306	0.00213689	5	KDELR2
COA1	1.70784e-07	0.466918	0.304	0.1	0.00238449	5	COA1
SLC25A31	1.7313e-07	0.491034	0.797	0.383	0.00241725	5	SLC25A3
IER21	1.7608e-07	0.755946	0.638	0.3	0.00245843	5	IER2
TRAPPC2L	1.85604e-07	0.313074	0.29	0.09	0.0025914	5	TRAPPC2L
CFL11	1.88177e-07	0.636579	0.899	0.566	0.00262732	5	CFL1
NXT1	2.13482e-07	0.503941	0.362	0.129	0.00298063	5	NXT1
HNRNPA11	2.17274e-07	0.546793	0.971	0.658	0.00303358	5	HNRNPA1
SNRPF1	2.21295e-07	0.523742	0.681	0.336	0.00308973	5	SNRPF
NDUFS61	2.26574e-07	0.320508	0.507	0.199	0.00316343	5	NDUFS6
EIF5A1	2.32415e-07	0.545059	0.638	0.287	0.00324497	5	EIF5A
PFDN2	2.37988e-07	0.498553	0.71	0.334	0.00332279	5	PFDN2
TXN1	2.38906e-07	0.607207	0.841	0.52	0.00333561	5	TXN
HSPA82	2.41414e-07	0.60134	0.449	0.182	0.00337062	5	HSPA8
HSD17B10	2.47555e-07	0.363126	0.362	0.126	0.00345636	5	HSD17B10
UQCRH1	2.5732e-07	0.455136	0.797	0.372	0.0035927	5	UQCRH
ENY21	2.58399e-07	0.475484	0.812	0.398	0.00360777	5	ENY2
NAA38	2.5883e-07	0.344807	0.333	0.112	0.00361378	5	NAA38
KRT10	2.60718e-07	0.398467	0.609	0.251	0.00364014	5	KRT10
ATP5A11	2.81624e-07	0.487892	0.609	0.26	0.00393203	5	ATP5A1
C11orf31	2.9793e-07	0.444213	0.623	0.274	0.0041597	5	C11orf31
POLR2F1	3.05073e-07	0.542029	0.449	0.181	0.00425943	5	POLR2F
MRPL55	3.16618e-07	0.506317	0.478	0.19	0.00442063	5	MRPL55
DNPH1	3.66926e-07	0.378012	0.507	0.206	0.00512302	5	DNPH1
PPT1	3.69142e-07	0.3379	0.333	0.113	0.00515396	5	PPT1
MYC1	4.05276e-07	0.400172	0.739	0.336	0.00565847	5	MYC
NGFRAP1	4.40097e-07	0.372237	0.478	0.189	0.00614463	5	NGFRAP1
EEF1B21	4.46175e-07	0.533802	0.87	0.478	0.0062295	5	EEF1B2
SPPL3	4.51755e-07	0.454837	0.391	0.147	0.0063074	5	SPPL3
SYNCRIP	4.66129e-07	0.398125	0.42	0.16	0.00650809	5	SYNCRIP
SRSF31	4.87185e-07	0.481966	0.841	0.42	0.00680208	5	SRSF3
PSMD14	5.98806e-07	0.530222	0.391	0.149	0.00836052	5	PSMD14
TALDO1	6.27749e-07	0.256895	0.536	0.214	0.00876463	5	TALDO1
SDF2L1	6.43557e-07	0.429279	0.29	0.096	0.00898534	5	SDF2L1
RPAIN	6.54002e-07	0.293666	0.275	0.087	0.00913117	5	RPAIN
MED28	6.66983e-07	0.394546	0.362	0.133	0.00931242	5	MED28
CLDND1	6.95055e-07	0.676678	0.304	0.108	0.00970435	5	CLDND1
CYCS	7.03697e-07	0.456106	0.841	0.419	0.00982501	5	CYCS
PSMB51	7.41215e-07	0.492872	0.623	0.284	0.0103488	5	PSMB5
COX8A1	7.69992e-07	0.558394	0.638	0.302	0.0107506	5	COX8A
POP7	7.93203e-07	0.374913	0.319	0.11	0.0110747	5	POP7
HNRNPD	7.98427e-07	0.377972	0.42	0.165	0.0111476	5	HNRNPD
HMGN11	8.23484e-07	0.551406	0.783	0.41	0.0114975	5	HMGN1
TUBA1C	8.28987e-07	0.369862	0.507	0.214	0.0115743	5	TUBA1C
MRPL15	8.93367e-07	0.358668	0.493	0.199	0.0124732	5	MRPL15
GTF2I	8.95412e-07	0.254969	0.304	0.102	0.0125017	5	GTF2I
ATOX11	9.00986e-07	0.29941	0.507	0.207	0.0125796	5	ATOX1
ARPC5	9.05712e-07	0.421732	0.623	0.28	0.0126456	5	ARPC5
MTCH2	9.42377e-07	0.332433	0.29	0.097	0.0131575	5	MTCH2
VDAC21	1.03317e-06	0.433002	0.493	0.205	0.0144251	5	VDAC2
TBCB	1.04712e-06	0.291942	0.29	0.096	0.0146199	5	TBCB
MRPS211	1.065e-06	0.368736	0.696	0.318	0.0148695	5	MRPS21
SLC38A1	1.11985e-06	0.267341	0.406	0.154	0.0156354	5	SLC38A1
LYRM4	1.13698e-06	0.367187	0.304	0.104	0.0158745	5	LYRM4
PARK71	1.1562e-06	0.458223	0.768	0.391	0.0161428	5	PARK7
MPHOSPH10	1.19111e-06	0.321526	0.319	0.112	0.0166303	5	MPHOSPH10
HPRT1	1.19339e-06	0.419588	0.29	0.099	0.0166621	5	HPRT1
NDUFB21	1.19569e-06	0.475807	0.841	0.454	0.0166942	5	NDUFB2
C20orf24	1.20641e-06	0.723461	0.362	0.139	0.0168439	5	C20orf24
DCXR	1.2195e-06	0.276733	0.29	0.096	0.0170267	5	DCXR
CALM3	1.22081e-06	0.529191	0.29	0.1	0.0170449	5	CALM3
CHCHD21	1.23128e-06	0.530213	0.928	0.64	0.0171911	5	CHCHD2
RAB5C	1.36921e-06	0.359105	0.29	0.097	0.0191169	5	RAB5C
HP1BP3	1.46748e-06	0.468243	0.449	0.185	0.0204889	5	HP1BP3
RNPS1	1.54744e-06	0.294495	0.42	0.164	0.0216054	5	RNPS1
SLIRP	1.70289e-06	0.343878	0.406	0.159	0.0237758	5	SLIRP
RPL352	1.71137e-06	0.396142	1	0.854	0.0238942	5	RPL35
PSMD41	1.73642e-06	0.412955	0.522	0.229	0.0242439	5	PSMD4
RPN2	1.91636e-06	0.258337	0.551	0.236	0.0267562	5	RPN2
NDUFB10	1.99683e-06	0.273897	0.406	0.157	0.0278797	5	NDUFB10
SERBP11	2.14044e-06	0.378902	0.464	0.195	0.0298849	5	SERBP1
PRPF40A	2.21803e-06	0.33496	0.406	0.16	0.0309681	5	PRPF40A
PRKDC	2.31816e-06	0.352841	0.536	0.236	0.0323662	5	PRKDC
CCDC34	2.38007e-06	0.506619	0.913	0.534	0.0332305	5	CCDC34
RPLP11	2.41527e-06	0.290701	1	0.961	0.033722	5	RPLP1
TOMM40	2.54893e-06	0.497569	0.261	0.09	0.0355881	5	TOMM40
PSMB4	2.59657e-06	0.250486	0.348	0.129	0.0362533	5	PSMB4
SRP91	2.72606e-06	0.539131	0.71	0.379	0.0380613	5	SRP9
UBE2V21	2.7324e-06	0.353256	0.696	0.332	0.0381497	5	UBE2V2
EMG1	2.74796e-06	0.416373	0.261	0.088	0.038367	5	EMG1
CMAS	3.0436e-06	0.344103	0.304	0.109	0.0424948	5	CMAS
GDI2	3.06592e-06	0.268605	0.362	0.137	0.0428064	5	GDI2
CCT4	3.13299e-06	0.266521	0.449	0.182	0.0437429	5	CCT4
GTF3A	3.53328e-06	0.292818	0.275	0.094	0.0493317	5	GTF3A

## Sheet: MCF7
	p_val	avg_log2FC	pct.1	pct.2	p_val_adj	cluster	gene
FTH1	0	0.338875	1	1	0	0	FTH1
S100A9	3.35184e-285	0.980759	0.62	0.353	5.04955e-281	0	S100A9
S100A8	4.5879e-237	1.04864	0.526	0.287	6.91167e-233	0	S100A8
SAT1	1.4726e-213	0.729826	0.526	0.288	2.21848e-209	0	SAT1
MALAT1	1.89964e-195	0.454507	0.997	0.991	2.8618e-191	0	MALAT1
S100P	3.47373e-107	0.474431	0.545	0.372	5.23317e-103	0	S100P
S100A11	5.2877e-97	0.29264	0.927	0.873	7.96592e-93	0	S100A11
FXYD3	1.89155e-94	0.416857	0.794	0.679	2.84962e-90	0	FXYD3
ANXA2	4.50232e-83	0.357804	0.767	0.648	6.78274e-79	0	ANXA2
B2M	1.44176e-76	0.324318	0.835	0.756	2.17202e-72	0	B2M
KRT81	1.09664e-74	0.684659	0.57	0.45	1.65208e-70	0	KRT81
SERF2	1.81211e-74	0.253547	0.945	0.916	2.72994e-70	0	SERF2
LXN	3.70961e-74	0.443971	0.716	0.598	5.58853e-70	0	LXN
NEAT1	9.76831e-72	0.445377	0.493	0.355	1.4716e-67	0	NEAT1
NFKBIA	4.84319e-64	0.502662	0.45	0.326	7.29627e-60	0	NFKBIA
SPTSSB	8.39868e-64	0.340771	0.811	0.733	1.26526e-59	0	SPTSSB
CSTB	2.21884e-60	0.328034	0.702	0.595	3.34269e-56	0	CSTB
PRSS23	1.06591e-48	0.450453	0.679	0.595	1.60579e-44	0	PRSS23
MGST1	1.29403e-47	0.273555	0.826	0.772	1.94946e-43	0	MGST1
PDLIM1	3.27752e-46	0.381424	0.251	0.158	4.93758e-42	0	PDLIM1
ATP6V1G1	4.99116e-44	0.264845	0.811	0.748	7.51919e-40	0	ATP6V1G1
SDCBP	7.65732e-42	0.381858	0.281	0.189	1.15357e-37	0	SDCBP
KYNU	6.36249e-40	0.342406	0.329	0.233	9.58508e-36	0	KYNU
RDX	4.73503e-38	0.323421	0.51	0.408	7.13333e-34	0	RDX
S100A6	1.67598e-27	0.338452	0.366	0.285	2.52486e-23	0	S100A6
SQLE	2.26651e-19	0.274694	0.351	0.286	3.4145e-15	0	SQLE
PTTG1	1.9828e-235	1.02713	0.544	0.278	2.98709e-231	1	PTTG1
ARL6IP1	4.66511e-146	0.776491	0.589	0.379	7.02799e-142	1	ARL6IP1
H2AFZ	1.67516e-143	0.410878	0.982	0.885	2.52363e-139	1	H2AFZ
CCNB1	4.76354e-125	0.846964	0.447	0.259	7.17627e-121	1	CCNB1
CDKN3	3.7989e-120	0.721559	0.508	0.315	5.72304e-116	1	CDKN3
TUBA1B	3.78585e-103	0.374811	0.957	0.861	5.70339e-99	1	TUBA1B
RAN	4.12842e-77	0.319748	0.93	0.884	6.21947e-73	1	RAN
HSP90AA1	4.05598e-65	0.280595	0.967	0.941	6.11033e-61	1	HSP90AA1
HMGB1	6.5954e-49	0.304307	0.846	0.774	9.93598e-45	1	HMGB1
PKIB	7.88147e-49	0.409061	0.64	0.531	1.18734e-44	1	PKIB
NUCKS1	4.75709e-44	0.318024	0.783	0.712	7.16655e-40	1	NUCKS1
HSPD1	3.57983e-42	0.329749	0.78	0.704	5.39302e-38	1	HSPD1
NR2F2	1.58338e-41	0.494615	0.32	0.216	2.38536e-37	1	NR2F2
HSP90AB1	3.08442e-40	0.283511	0.884	0.843	4.64668e-36	1	HSP90AB1
STMN1	3.70672e-40	0.455454	0.425	0.319	5.58417e-36	1	STMN1
SRSF7	2.39776e-38	0.384351	0.579	0.486	3.61223e-34	1	SRSF7
HNRNPA2B1	4.77157e-38	0.324086	0.752	0.679	7.18837e-34	1	HNRNPA2B1
HSPE1	1.85185e-35	0.289313	0.786	0.735	2.78981e-31	1	HSPE1
C6orf211	4.21234e-31	0.396214	0.443	0.352	6.34588e-27	1	C6orf211
ANP32B	2.0724e-28	0.355917	0.586	0.509	3.12208e-24	1	ANP32B
SLIRP	1.6864e-26	0.274142	0.688	0.619	2.54056e-22	1	SLIRP
HNRNPA1	2.12613e-26	0.353964	0.462	0.379	3.20301e-22	1	HNRNPA1
HMGB3	4.35533e-23	0.33784	0.461	0.387	6.5613e-19	1	HMGB3
HNRNPH3	9.33587e-23	0.408633	0.301	0.229	1.40645e-18	1	HNRNPH3
HNRNPDL	2.79083e-22	0.348738	0.347	0.27	4.20438e-18	1	HNRNPDL
CACYBP	5.32492e-22	0.297227	0.524	0.456	8.02199e-18	1	CACYBP
SYNCRIP	7.55365e-20	0.359241	0.373	0.304	1.13796e-15	1	SYNCRIP
EID1	6.40816e-19	0.296297	0.529	0.469	9.65389e-15	1	EID1
PTGES3	3.98979e-18	0.286768	0.508	0.441	6.01062e-14	1	PTGES3
ILF2	1.26304e-17	0.284056	0.498	0.439	1.90277e-13	1	ILF2
NOP16	4.84219e-17	0.353946	0.251	0.192	7.29477e-13	1	NOP16
CCT4	1.93862e-16	0.25867	0.444	0.381	2.92053e-12	1	CCT4
LSM5	1.01554e-15	0.272949	0.511	0.462	1.52991e-11	1	LSM5
DPM1	1.50341e-15	0.308615	0.404	0.345	2.26489e-11	1	DPM1
DTYMK	1.77905e-15	0.291898	0.374	0.314	2.68013e-11	1	DTYMK
CENPN	5.11951e-14	0.287727	0.282	0.227	7.71255e-10	1	CENPN
AHSA1	8.04459e-14	0.292317	0.306	0.25	1.21192e-09	1	AHSA1
SET	1.30401e-13	0.278933	0.458	0.404	1.9645e-09	1	SET
HNRNPM	2.00468e-13	0.274531	0.348	0.292	3.02005e-09	1	HNRNPM
HNRNPD	3.86132e-13	0.298592	0.252	0.199	5.81709e-09	1	HNRNPD
AGR2	1.08129e-12	0.263638	0.418	0.363	1.62896e-08	1	AGR2
MAD2L1	2.86418e-12	0.264869	0.255	0.204	4.31488e-08	1	MAD2L1
HNRNPA3	3.4982e-12	0.271551	0.342	0.29	5.27004e-08	1	HNRNPA3
NCL	2.51682e-11	0.266118	0.429	0.383	3.7916e-07	1	NCL
HIST1H4C	0	1.3481	0.827	0.423	0	2	HIST1H4C
UBE2C	3.93059e-121	0.619964	0.542	0.308	5.92144e-117	2	UBE2C
PKIB1	1.07855e-101	0.579211	0.707	0.52	1.62484e-97	2	PKIB
TUBA1B1	2.57295e-100	0.369469	0.955	0.865	3.87615e-96	2	TUBA1B
H2AFZ1	1.48353e-83	0.321306	0.974	0.89	2.23494e-79	2	H2AFZ
KIAA0101	4.21884e-78	0.521558	0.613	0.439	6.35568e-74	2	KIAA0101
DUT	6.96379e-64	0.572349	0.439	0.291	1.04909e-59	2	DUT
CDK1	3.18762e-61	0.567408	0.326	0.191	4.80214e-57	2	CDK1
XBP1	9.23935e-60	0.397423	0.794	0.693	1.39191e-55	2	XBP1
TK1	6.49265e-58	0.57216	0.309	0.182	9.78117e-54	2	TK1
UBE2T	1.304e-57	0.53735	0.415	0.273	1.96448e-53	2	UBE2T
TUBB	8.31547e-55	0.380936	0.78	0.663	1.25273e-50	2	TUBB
RAD51C	3.84412e-49	0.374231	0.683	0.544	5.79117e-45	2	RAD51C
DEK	3.3022e-47	0.454872	0.446	0.315	4.97477e-43	2	DEK
HMGB2	1.36583e-45	0.433185	0.444	0.311	2.05762e-41	2	HMGB2
ZWINT	9.51811e-44	0.499654	0.27	0.165	1.4339e-39	2	ZWINT
HMGB11	6.94013e-38	0.25372	0.862	0.774	1.04553e-33	2	HMGB1
C3orf14	6.57248e-36	0.316054	0.763	0.659	9.90144e-32	2	C3orf14
ID1	2.41044e-33	0.405533	0.495	0.388	3.63132e-29	2	ID1
DTYMK1	7.975e-31	0.398992	0.411	0.308	1.20143e-26	2	DTYMK
RPA3	3.76999e-30	0.386159	0.456	0.355	5.6795e-26	2	RPA3
STC2	7.12209e-29	0.437763	0.27	0.182	1.07294e-24	2	STC2
CHPT1	3.56694e-28	0.417493	0.254	0.17	5.3736e-24	2	CHPT1
RANBP1	3.26872e-26	0.273863	0.688	0.599	4.92433e-22	2	RANBP1
CENPN1	4.13632e-23	0.36319	0.304	0.224	6.23137e-19	2	CENPN
AGR21	1.04527e-22	0.379552	0.446	0.359	1.5747e-18	2	AGR2
ADIRF	1.16613e-22	0.288905	0.475	0.383	1.75677e-18	2	ADIRF
RHOBTB3	5.26216e-22	0.302618	0.554	0.468	7.92744e-18	2	RHOBTB3
SIVA1	3.75827e-20	0.268201	0.556	0.471	5.66183e-16	2	SIVA1
STARD10	1.29688e-17	0.297245	0.482	0.41	1.95375e-13	2	STARD10
POLR3K	6.04771e-17	0.276439	0.409	0.332	9.11087e-13	2	POLR3K
ATP5G1	6.57426e-17	0.259875	0.568	0.495	9.90413e-13	2	ATP5G1
CDK4	2.33861e-16	0.274572	0.438	0.362	3.52312e-12	2	CDK4
MAD2L11	4.64534e-13	0.274135	0.261	0.205	6.9982e-09	2	MAD2L1
NUPR1	0	1.40948	0.295	0.051	0	3	NUPR1
ATP5E	0	0.853602	0.998	0.981	0	3	ATP5E
COX6C	7.42073e-277	0.684437	0.991	0.951	1.11793e-272	3	COX6C
CRABP2	4.37157e-192	1.04146	0.52	0.246	6.58576e-188	3	CRABP2
GSTM3	5.70912e-182	1.19534	0.617	0.371	8.60079e-178	3	GSTM3
MYEOV2	2.07181e-164	0.781648	0.787	0.589	3.12118e-160	3	MYEOV2
LAGE3	6.10828e-136	0.837012	0.551	0.321	9.20213e-132	3	LAGE3
MT2A	3.84037e-104	0.757099	0.462	0.261	5.78552e-100	3	MT2A
GNAS	9.70632e-86	0.640177	0.625	0.441	1.46226e-81	3	GNAS
LAMTOR5	3.06904e-75	0.517792	0.747	0.632	4.6235e-71	3	LAMTOR5
ATP5F1	1.7559e-69	0.564876	0.642	0.501	2.64527e-65	3	ATP5F1
SH3BGRL	7.06411e-67	0.62269	0.375	0.218	1.06421e-62	3	SH3BGRL
NHP2	1.36868e-66	0.430406	0.786	0.668	2.06192e-62	3	NHP2
TFF3	3.64547e-57	0.605711	0.259	0.134	5.49191e-53	3	TFF3
C3orf141	2.58931e-54	0.400901	0.778	0.659	3.90079e-50	3	C3orf14
H2AFZ2	1.33823e-51	0.277341	0.947	0.898	2.01604e-47	3	H2AFZ
DCXR	5.83494e-48	0.498757	0.515	0.374	8.79034e-44	3	DCXR
RAD51C1	5.33086e-47	0.395024	0.681	0.548	8.03094e-43	3	RAD51C
SEPW1	2.89156e-45	0.505557	0.43	0.293	4.35614e-41	3	SEPW1
H2AFJ	1.37871e-43	0.399964	0.647	0.518	2.07703e-39	3	H2AFJ
SLMO2	4.72891e-42	0.449137	0.559	0.428	7.12411e-38	3	SLMO2
LY6E	8.94781e-40	0.381212	0.7	0.599	1.34799e-35	3	LY6E
NELFCD	5.2117e-37	0.481197	0.314	0.203	7.85142e-33	3	NELFCD
RTFDC1	9.84235e-37	0.443563	0.341	0.224	1.48275e-32	3	RTFDC1
AURKA	2.93034e-34	0.564454	0.284	0.183	4.41456e-30	3	AURKA
GPX4	8.06889e-34	0.346052	0.703	0.605	1.21558e-29	3	GPX4
COX8A	9.9152e-32	0.285675	0.788	0.697	1.49372e-27	3	COX8A
TXNDC17	1.66761e-30	0.36828	0.566	0.452	2.51225e-26	3	TXNDC17
HIST1H4C1	2.67448e-29	0.334156	0.59	0.478	4.0291e-25	3	HIST1H4C
MRPL55	2.92291e-29	0.379689	0.357	0.249	4.40337e-25	3	MRPL55
MRP63	6.51159e-28	0.300807	0.714	0.63	9.80972e-24	3	MRP63
NGFRAP1	2.87924e-26	0.303078	0.665	0.572	4.33757e-22	3	NGFRAP1
THOC7	7.6805e-26	0.253841	0.808	0.74	1.15707e-21	3	THOC7
POLR2L	8.24126e-26	0.288638	0.715	0.633	1.24155e-21	3	POLR2L
BCAS2	1.37984e-25	0.288986	0.709	0.629	2.07872e-21	3	BCAS2
GUK1	4.66074e-25	0.325771	0.612	0.515	7.0214e-21	3	GUK1
HMGN3	3.37011e-24	0.360149	0.371	0.271	5.07707e-20	3	HMGN3
SIKE1	1.604e-23	0.345513	0.435	0.339	2.41642e-19	3	SIKE1
PSMA5	9.11956e-22	0.304352	0.665	0.59	1.37386e-17	3	PSMA5
SNORA76	2.49429e-21	0.332333	0.378	0.285	3.75764e-17	3	SNORA76
SDF2L1	4.77867e-21	0.3147	0.461	0.369	7.19906e-17	3	SDF2L1
SNRNP25	8.58473e-21	0.316804	0.426	0.333	1.29329e-16	3	SNRNP25
GINS2	1.16032e-20	0.347494	0.297	0.213	1.74802e-16	3	GINS2
CRIP2	3.15823e-20	0.308641	0.342	0.252	4.75787e-16	3	CRIP2
VKORC1	3.30812e-20	0.304352	0.282	0.198	4.98369e-16	3	VKORC1
RAE1	8.39782e-18	0.304877	0.273	0.196	1.26513e-13	3	RAE1
WBSCR22	8.61303e-18	0.282288	0.492	0.404	1.29755e-13	3	WBSCR22
DNPH1	2.55648e-17	0.289206	0.4	0.315	3.85134e-13	3	DNPH1
NDUFB1	9.07361e-17	0.253917	0.522	0.436	1.36694e-12	3	NDUFB1
KIAA01011	9.07672e-17	0.264535	0.543	0.456	1.36741e-12	3	KIAA0101
SLC9A3R1	9.34131e-17	0.266532	0.416	0.329	1.40727e-12	3	SLC9A3R1
GGCT	4.34228e-16	0.255634	0.543	0.456	6.54165e-12	3	GGCT
SLC25A39	1.9378e-15	0.256282	0.465	0.379	2.91929e-11	3	SLC25A39
TAGLN2	3.07926e-15	0.274691	0.257	0.187	4.6389e-11	3	TAGLN2
FAM213A	7.14964e-15	0.317943	0.274	0.206	1.07709e-10	3	FAM213A
C7orf50	1.33341e-14	0.285591	0.345	0.27	2.00879e-10	3	C7orf50
LCN2	0	2.39508	0.392	0.066	0	4	LCN2
FTH11	0	1.03513	1	1	0	4	FTH1
SAT11	8.25466e-250	2.07898	0.73	0.349	1.24356e-245	4	SAT1
MALAT11	2.13278e-244	1.2549	0.997	0.993	3.21304e-240	4	MALAT1
S100A111	4.60831e-230	1.05977	0.96	0.888	6.94242e-226	4	S100A11
NEAT11	2.68623e-216	1.55005	0.745	0.38	4.04681e-212	4	NEAT1
C15orf48	3.45329e-184	1.71871	0.419	0.127	5.20239e-180	4	C15orf48
TUBA1A	3.88562e-179	1.67047	0.34	0.088	5.85368e-175	4	TUBA1A
S100A91	1.58951e-178	1.83661	0.744	0.431	2.39459e-174	4	S100A9
TACSTD2	9.23905e-160	1.44418	0.524	0.219	1.39186e-155	4	TACSTD2
AKR1C2	2.89134e-134	1.45272	0.265	0.068	4.3558e-130	4	AKR1C2
S100P1	2.41579e-130	1.48833	0.677	0.418	3.63938e-126	4	S100P
MYL12A	1.43487e-129	0.927663	0.911	0.817	2.16164e-125	4	MYL12A
S100A81	1.36151e-127	1.95807	0.633	0.357	2.05111e-123	4	S100A8
PTGR1	1.39938e-108	1.42494	0.35	0.132	2.10816e-104	4	PTGR1
PDLIM11	5.59249e-105	1.19255	0.411	0.176	8.42509e-101	4	PDLIM1
S100A10	1.97386e-103	0.893593	0.866	0.8	2.97363e-99	4	S100A10
DSTN	3.58449e-100	0.874492	0.854	0.725	5.40003e-96	4	DSTN
TMSB10	5.33926e-99	0.736681	0.94	0.874	8.0436e-95	4	TMSB10
IFNGR1	8.31737e-99	1.09395	0.273	0.088	1.25301e-94	4	IFNGR1
TMSB4X	3.48533e-93	0.739889	0.976	0.993	5.25065e-89	4	TMSB4X
KYNU1	1.03842e-89	1.20834	0.483	0.252	1.56438e-85	4	KYNU
CYP1B1	3.92826e-89	1.12856	0.542	0.306	5.91793e-85	4	CYP1B1
GDF15	1.29747e-85	1.53514	0.271	0.096	1.95464e-81	4	GDF15
ANXA3	9.32708e-84	1.09711	0.386	0.176	1.40512e-79	4	ANXA3
HSPB1	9.61458e-80	0.769236	0.935	0.93	1.44844e-75	4	HSPB1
B2M1	1.39579e-77	0.732114	0.863	0.779	2.10276e-73	4	B2M
SOD2	1.00916e-68	1.23109	0.341	0.16	1.5203e-64	4	SOD2
CD63	2.36227e-67	0.562493	0.913	0.846	3.55877e-63	4	CD63
CSTB1	2.20977e-64	0.744658	0.767	0.625	3.32902e-60	4	CSTB
ANXA21	8.9977e-62	0.723441	0.783	0.686	1.3555e-57	4	ANXA2
SOX4	2.85823e-61	0.983769	0.416	0.226	4.30593e-57	4	SOX4
MGST11	1.10754e-60	0.596602	0.853	0.787	1.66851e-56	4	MGST1
ACTB	2.9857e-58	0.464933	0.972	0.974	4.49796e-54	4	ACTB
KRT7	8.01161e-56	0.922442	0.353	0.181	1.20695e-51	4	KRT7
FTL	5.04957e-52	0.71943	0.918	0.87	7.60718e-48	4	FTL
ATP6V1G11	8.06351e-52	0.532543	0.864	0.764	1.21477e-47	4	ATP6V1G1
TXNRD1	4.7407e-51	0.920599	0.358	0.191	7.14186e-47	4	TXNRD1
PDLIM7	4.09687e-49	0.846877	0.279	0.134	6.17194e-45	4	PDLIM7
MYL6	3.11421e-48	0.414794	0.963	0.953	4.69156e-44	4	MYL6
SQSTM1	1.10795e-47	0.867802	0.337	0.179	1.66913e-43	4	SQSTM1
CD59	1.45777e-43	0.694102	0.562	0.398	2.19613e-39	4	CD59
HIST1H1C	1.71051e-42	0.832241	0.286	0.146	2.57689e-38	4	HIST1H1C
GSTM31	2.12185e-42	0.774158	0.56	0.397	3.19656e-38	4	GSTM3
TRAM1	6.05969e-41	0.785667	0.266	0.133	9.12893e-37	4	TRAM1
ABRACL	7.7535e-39	0.699971	0.469	0.319	1.16806e-34	4	ABRACL
MYL12B	2.21238e-38	0.393931	0.925	0.89	3.33295e-34	4	MYL12B
PERP	2.36632e-38	0.723138	0.425	0.272	3.56485e-34	4	PERP
PABPC1	2.09563e-37	0.43085	0.848	0.773	3.15707e-33	4	PABPC1
ZFP36L1	1.82891e-35	0.718237	0.291	0.16	2.75526e-31	4	ZFP36L1
OCIAD2	2.81103e-33	0.641906	0.516	0.376	4.23482e-29	4	OCIAD2
TPM4	3.47893e-33	0.646705	0.483	0.341	5.241e-29	4	TPM4
ZFAS1	3.97662e-33	0.752668	0.576	0.443	5.99078e-29	4	ZFAS1
JUNB	5.57891e-33	0.721688	0.364	0.232	8.40462e-29	4	JUNB
ID3	9.51782e-33	0.590769	0.615	0.484	1.43386e-28	4	ID3
NFKBIA1	1.62645e-28	0.571923	0.503	0.362	2.45024e-24	4	NFKBIA
BASP1	5.57987e-28	0.569723	0.454	0.322	8.40607e-24	4	BASP1
CYBA	2.09469e-27	0.361834	0.871	0.842	3.15565e-23	4	CYBA
TMEM59	2.66566e-27	0.586791	0.45	0.32	4.01582e-23	4	TMEM59
RAB32	2.01374e-25	0.623112	0.256	0.149	3.0337e-21	4	RAB32
TPM1	3.23947e-22	0.764006	0.474	0.378	4.88026e-18	4	TPM1
EEF1D	6.33201e-22	0.33176	0.853	0.81	9.53917e-18	4	EEF1D
CST3	2.42087e-21	0.556527	0.401	0.293	3.64704e-17	4	CST3
ARPC2	1.56647e-20	0.378437	0.748	0.685	2.35988e-16	4	ARPC2
TMBIM6	1.94514e-20	0.336175	0.868	0.833	2.93036e-16	4	TMBIM6
LAPTM4A	5.96776e-20	0.438374	0.647	0.555	8.99044e-16	4	LAPTM4A
SSR4	6.92599e-19	0.337442	0.733	0.656	1.0434e-14	4	SSR4
SDCBP1	1.92795e-18	0.578428	0.314	0.217	2.90446e-14	4	SDCBP
CFL1	2.72498e-18	0.274529	0.94	0.945	4.10519e-14	4	CFL1
NPC2	2.39045e-17	0.576897	0.343	0.249	3.60121e-13	4	NPC2
HES1	1.4406e-16	0.477116	0.42	0.324	2.17026e-12	4	HES1
HIST1H2BK	2.58846e-16	0.459086	0.445	0.348	3.89952e-12	4	HIST1H2BK
LGALS3	3.9939e-16	0.369995	0.649	0.574	6.0168e-12	4	LGALS3
EIF4A2	4.98933e-16	0.54941	0.252	0.167	7.51643e-12	4	EIF4A2
ATP6V0E1	8.53075e-16	0.311669	0.749	0.688	1.28516e-11	4	ATP6V0E1
FXYD31	1.31593e-15	0.344015	0.762	0.719	1.98245e-11	4	FXYD3
VMP1	1.7399e-15	0.309492	0.764	0.69	2.62115e-11	4	VMP1
UBC	1.00936e-14	0.372768	0.587	0.505	1.5206e-10	4	UBC
LXN1	9.24835e-14	0.530343	0.661	0.641	1.39326e-09	4	LXN
ACTR3	1.38817e-13	0.519268	0.296	0.215	2.09128e-09	4	ACTR3
PSME1	1.45443e-13	0.372838	0.51	0.425	2.1911e-09	4	PSME1
VAMP8	1.47187e-13	0.371059	0.548	0.467	2.21737e-09	4	VAMP8
EMC3	1.70411e-13	0.364916	0.5	0.416	2.56724e-09	4	EMC3
PRDX5	4.10559e-13	0.368903	0.49	0.401	6.18507e-09	4	PRDX5
TFG	1.24624e-12	0.411558	0.314	0.233	1.87746e-08	4	TFG
YWHAZ	1.55594e-12	0.379161	0.435	0.351	2.34403e-08	4	YWHAZ
MARCKSL1	1.69967e-12	0.404451	0.375	0.292	2.56055e-08	4	MARCKSL1
MAP1LC3B	4.23411e-12	0.441303	0.395	0.319	6.37869e-08	4	MAP1LC3B
RAC1	8.55568e-12	0.280038	0.741	0.71	1.28891e-07	4	RAC1
ZFAND6	2.11167e-11	0.446661	0.299	0.225	3.18123e-07	4	ZFAND6
S100A61	2.19277e-11	0.49244	0.38	0.311	3.30341e-07	4	S100A6
KRT811	4.50519e-11	0.813845	0.541	0.491	6.78707e-07	4	KRT81
CEBPB	6.64435e-11	0.46142	0.291	0.22	1.00097e-06	4	CEBPB
SH3BGRL3	3.23835e-09	0.324625	0.409	0.343	4.87857e-05	4	SH3BGRL3
CCNI	3.38041e-09	0.365335	0.339	0.272	5.09258e-05	4	CCNI
CD47	3.52053e-09	0.307181	0.536	0.478	5.30368e-05	4	CD47
EEF1A1	3.91281e-09	0.382042	0.344	0.28	5.89465e-05	4	EEF1A1
RTN4	3.99978e-09	0.332052	0.445	0.376	6.02567e-05	4	RTN4
EIF1	1.07592e-08	0.266242	0.868	0.851	0.000162088	4	EIF1
HTATIP2	1.38557e-08	0.31545	0.349	0.282	0.000208736	4	HTATIP2
RSL24D1	1.52764e-08	0.362142	0.359	0.3	0.00023014	4	RSL24D1
NAA20	1.94135e-08	0.310519	0.476	0.417	0.000292464	4	NAA20
ETFA	2.32408e-08	0.269322	0.585	0.535	0.000350123	4	ETFA
ARPC5	4.80942e-08	0.318098	0.384	0.322	0.000724539	4	ARPC5
BID	1.00278e-07	0.279125	0.393	0.331	0.00151069	4	BID
ITM2B	2.83124e-07	0.277186	0.455	0.393	0.00426527	4	ITM2B
PPIC	4.6428e-07	0.251797	0.464	0.404	0.00699438	4	PPIC
KTN1	9.07581e-07	0.344212	0.392	0.34	0.0136727	4	KTN1
CTSL	9.07613e-07	0.576745	0.27	0.222	0.0136732	4	CTSL
C9orf16	9.49928e-07	0.287075	0.331	0.275	0.0143107	4	C9orf16
CHMP5	1.14881e-06	0.299439	0.345	0.293	0.0173069	4	CHMP5

## Sheet: SKBR3
	p_val	avg_log2FC	pct.1	pct.2	p_val_adj	cluster	gene
ENO1	4.63023e-58	0.31081	0.94	0.902	6.78791e-54	0	ENO1
EIF4A1	3.78002e-49	0.355317	0.832	0.758	5.54152e-45	0	EIF4A1
LDHA	7.93037e-45	0.261006	0.946	0.903	1.16259e-40	0	LDHA
MRPL13	1.67461e-41	0.254804	0.94	0.901	2.45498e-37	0	MRPL13
MT1X	5.54424e-31	0.444205	0.477	0.364	8.12786e-27	0	MT1X
HSPD1	6.87581e-28	0.263705	0.765	0.693	1.00799e-23	0	HSPD1
LDHB	1.04109e-25	0.25911	0.792	0.734	1.52624e-21	0	LDHB
PFDN4	8.06414e-24	0.290935	0.734	0.665	1.1822e-19	0	PFDN4
MRPS28	1.47128e-21	0.305183	0.686	0.627	2.1569e-17	0	MRPS28
PGK1	6.53338e-20	0.274163	0.64	0.565	9.57794e-16	0	PGK1
EIF3M	5.70937e-17	0.265862	0.589	0.517	8.36994e-13	0	EIF3M
UQCRC2	1.46738e-12	0.255739	0.452	0.387	2.15118e-08	0	UQCRC2
SNORA76	1.81717e-11	0.262809	0.399	0.336	2.66397e-07	0	SNORA76
KRT19	1.39818e-209	0.493543	0.999	0.99	2.04973e-205	1	KRT19
AGR2	6.58816e-139	0.780629	0.714	0.481	9.65825e-135	1	AGR2
S100A6	1.0434e-112	0.428942	0.999	0.99	1.52962e-108	1	S100A6
NQO1	5.76906e-101	0.452543	0.965	0.885	8.45745e-97	1	NQO1
KRT8	1.07686e-84	0.387599	0.966	0.914	1.57868e-80	1	KRT8
S100A16	1.48342e-84	0.386728	0.955	0.887	2.17469e-80	1	S100A16
XBP1	1.12708e-72	0.68396	0.434	0.263	1.6523e-68	1	XBP1
KRT7	5.48649e-70	0.311952	0.968	0.917	8.0432e-66	1	KRT7
MALAT1	2.74292e-67	0.265911	1	0.999	4.02112e-63	1	MALAT1
MMEL1	1.69777e-53	0.533997	0.364	0.222	2.48894e-49	1	MMEL1
FXYD3	5.58439e-40	0.30957	0.861	0.781	8.18672e-36	1	FXYD3
CLIC3	7.56877e-40	0.464246	0.301	0.185	1.10958e-35	1	CLIC3
PPT1	9.69596e-40	0.347597	0.75	0.638	1.42143e-35	1	PPT1
ADIRF	7.99597e-39	0.36581	0.717	0.6	1.17221e-34	1	ADIRF
S100A14	1.88274e-38	0.251359	0.937	0.88	2.76009e-34	1	S100A14
AC110619.2	5.61063e-37	0.428253	0.263	0.157	8.22518e-33	1	AC110619.2
EFCAB4A	5.425e-36	0.415551	0.328	0.215	7.95306e-32	1	EFCAB4A
PCP4	5.42926e-36	0.459464	0.313	0.201	7.9593e-32	1	PCP4
LRRC26	7.4239e-35	0.433824	0.352	0.239	1.08834e-30	1	LRRC26
MPHOSPH6	3.69953e-31	0.416915	0.275	0.176	5.42351e-27	1	MPHOSPH6
NUCB2	1.3455e-29	0.378931	0.389	0.282	1.97251e-25	1	NUCB2
PLA2G16	4.29832e-21	0.28829	0.394	0.301	6.30134e-17	1	PLA2G16
GSTM3	1.72577e-20	0.278474	0.628	0.539	2.52998e-16	1	GSTM3
TACSTD2	7.94686e-20	0.259189	0.406	0.312	1.16501e-15	1	TACSTD2
STARD10	4.18957e-18	0.256504	0.536	0.449	6.14191e-14	1	STARD10
SYNGR2	6.92839e-18	0.284277	0.528	0.448	1.0157e-13	1	SYNGR2
DEGS1	1.37201e-16	0.294736	0.37	0.293	2.01137e-12	1	DEGS1
IGFBP5	6.9472e-16	0.250204	0.4	0.316	1.01846e-11	1	IGFBP5
JUN	2.20072e-14	0.265771	0.329	0.259	3.22626e-10	1	JUN
DSCAM-AS1	4.75068e-14	0.270523	0.329	0.259	6.9645e-10	1	DSCAM-AS1
SDF2L1	4.03292e-13	0.257614	0.362	0.296	5.91226e-09	1	SDF2L1
CDC6	4.82368e-09	0.258758	0.284	0.235	7.07151e-05	1	CDC6
RPS19	5.13046e-229	0.371324	1	0.999	7.52125e-225	2	RPS19
RPS2	1.42052e-223	0.333028	1	1	2.08248e-219	2	RPS2
RPS12	1.0288e-199	0.379857	1	0.998	1.50821e-195	2	RPS12
RPS18	1.62202e-173	0.261133	1	1	2.37789e-169	2	RPS18
RPL34	4.47539e-150	0.355789	0.998	0.997	6.56093e-146	2	RPL34
RPS27	3.20644e-145	0.303303	1	1	4.70065e-141	2	RPS27
RPL12	4.75879e-126	0.334726	0.996	0.995	6.97638e-122	2	RPL12
RPL13A	1.36979e-117	0.279475	1	0.999	2.00811e-113	2	RPL13A
RPL28	3.229e-90	0.292722	0.994	0.993	4.73372e-86	2	RPL28
RPL37A	1.47119e-69	0.268923	0.985	0.985	2.15676e-65	2	RPL37A
TPT1	1.16628e-53	0.28208	0.972	0.966	1.70977e-49	2	TPT1
NEAT1	2.92889e-43	0.421801	0.777	0.667	4.29376e-39	2	NEAT1
RPS28	5.84091e-39	0.326752	0.846	0.805	8.56277e-35	2	RPS28
FTL	5.1756e-38	0.370757	0.776	0.714	7.58743e-34	2	FTL
S100A161	2.0011e-31	0.271875	0.928	0.896	2.93361e-27	2	S100A16
RPS29	2.29352e-29	0.254856	0.878	0.835	3.36231e-25	2	RPS29
UQCR11.1	4.14974e-28	0.327864	0.782	0.753	6.08351e-24	2	UQCR11.1
GUK1	9.221e-26	0.365569	0.649	0.574	1.3518e-21	2	GUK1
JTB	4.54767e-22	0.270963	0.812	0.776	6.66688e-18	2	JTB
TMA7	8.22661e-22	0.295012	0.77	0.731	1.20602e-17	2	TMA7
OST4	2.33688e-19	0.297306	0.713	0.66	3.42587e-15	2	OST4
MMEL11	4.1099e-17	0.346999	0.325	0.238	6.02512e-13	2	MMEL1
HEBP2	1.68956e-15	0.274888	0.603	0.53	2.47689e-11	2	HEBP2
ATAD2	2.67204e-15	0.317639	0.555	0.473	3.91721e-11	2	ATAD2
ERBB2	3.01923e-15	0.304818	0.598	0.528	4.42619e-11	2	ERBB2
RPL39L	1.31254e-14	0.306575	0.363	0.283	1.92418e-10	2	RPL39L
FASN	4.8105e-14	0.308557	0.25	0.18	7.05219e-10	2	FASN
SEPW1	4.45643e-13	0.297454	0.492	0.42	6.53312e-09	2	SEPW1
IGFBP51	7.95627e-13	0.307257	0.398	0.32	1.16639e-08	2	IGFBP5
HES4	1.01674e-12	0.269977	0.427	0.348	1.49054e-08	2	HES4
C17orf89	2.76718e-12	0.298333	0.408	0.338	4.05668e-08	2	C17orf89
KRT4	3.42468e-12	0.250404	0.252	0.185	5.02058e-08	2	KRT4
GTF3A	4.4908e-12	0.268871	0.479	0.408	6.58351e-08	2	GTF3A
RHOB	1.05244e-11	0.263136	0.255	0.191	1.54288e-07	2	RHOB
NENF	1.36789e-11	0.252441	0.534	0.476	2.00532e-07	2	NENF
TTC3	4.20568e-11	0.304362	0.32	0.255	6.16553e-07	2	TTC3
GCHFR	1.58481e-10	0.261347	0.394	0.321	2.32333e-06	2	GCHFR
DNPH1	4.36055e-10	0.255865	0.272	0.211	6.39257e-06	2	DNPH1
MMP24-AS1	9.3708e-10	0.257197	0.44	0.38	1.37376e-05	2	MMP24-AS1
EI24	1.54085e-09	0.250264	0.482	0.419	2.25889e-05	2	EI24
LMTK3	1.77404e-09	0.261994	0.275	0.217	2.60074e-05	2	LMTK3
GNAS	7.63958e-09	0.27098	0.461	0.4	0.000111996	2	GNAS
HIST1H4C	0	1.59631	0.925	0.588	0	3	HIST1H4C
STMN1	8.51301e-231	1.05696	0.836	0.491	1.24801e-226	3	STMN1
TOP2A	2.67947e-218	1.01	0.764	0.382	3.92811e-214	3	TOP2A
UBE2C	5.1861e-202	0.873623	0.77	0.39	7.60282e-198	3	UBE2C
CDK1	3.32076e-200	0.987321	0.681	0.318	4.86823e-196	3	CDK1
TUBA1B	1.04708e-190	0.7837	0.952	0.768	1.53502e-186	3	TUBA1B
DHRS2	4.42115e-187	0.737772	0.969	0.8	6.48141e-183	3	DHRS2
TUBB	1.16308e-167	0.775932	0.912	0.717	1.70507e-163	3	TUBB
KIAA0101	7.86404e-158	0.907932	0.608	0.307	1.15287e-153	3	KIAA0101
HIST1H1D	2.03447e-155	0.905098	0.402	0.144	2.98253e-151	3	HIST1H1D
H2AFZ	1.08473e-138	0.536029	0.975	0.879	1.59022e-134	3	H2AFZ
NUSAP1	2.92074e-133	0.86191	0.496	0.229	4.2818e-129	3	NUSAP1
CALM2	4.65468e-127	0.563776	0.95	0.824	6.82377e-123	3	CALM2
RRM2	2.98146e-119	0.850413	0.466	0.218	4.37081e-115	3	RRM2
HMGB1	1.11441e-106	0.582075	0.877	0.672	1.63372e-102	3	HMGB1
TK1	1.20336e-100	0.687473	0.656	0.405	1.76412e-96	3	TK1
DEK	6.50842e-99	0.63983	0.752	0.523	9.54135e-95	3	DEK
UBE2T	2.51552e-88	0.722545	0.504	0.283	3.68775e-84	3	UBE2T
ZWINT	3.46287e-87	0.676437	0.619	0.388	5.07657e-83	3	ZWINT
H2AFV	1.06965e-68	0.492357	0.815	0.63	1.56811e-64	3	H2AFV
KPNA21	1.67979e-66	0.318453	0.731	0.501	2.46257e-62	3	KPNA2
CENPF	8.41865e-66	0.501192	0.524	0.307	1.23417e-61	3	CENPF
SMC2	2.2979e-62	0.60428	0.343	0.178	3.36872e-58	3	SMC2
PTMA	5.91391e-62	0.285813	0.993	0.964	8.66979e-58	3	PTMA
RPA3	5.54867e-61	0.542784	0.591	0.4	8.13436e-57	3	RPA3
ATAD21	6.65437e-59	0.516289	0.65	0.458	9.7553e-55	3	ATAD2
GGCT	6.71838e-57	0.427233	0.846	0.705	9.84915e-53	3	GGCT
PCNA	7.94327e-57	0.547403	0.514	0.331	1.16448e-52	3	PCNA
CALM1	1.15688e-56	0.315926	0.973	0.906	1.69598e-52	3	CALM1
NUCKS1	1.64468e-56	0.479536	0.722	0.546	2.4111e-52	3	NUCKS1
HSP90AA1	9.65414e-55	0.319742	0.985	0.924	1.4153e-50	3	HSP90AA1
SMC4	1.09886e-53	0.479604	0.605	0.416	1.61094e-49	3	SMC4
TMEM106C	4.02593e-52	0.554829	0.428	0.263	5.90201e-48	3	TMEM106C
DTYMK	3.56171e-50	0.52253	0.408	0.246	5.22147e-46	3	DTYMK
DUT	4.68325e-50	0.497802	0.562	0.386	6.86565e-46	3	DUT
HMGB2	1.62083e-48	0.504659	0.387	0.228	2.37613e-44	3	HMGB2
CDKN3	1.82328e-48	0.456022	0.444	0.272	2.67293e-44	3	CDKN3
MKI67	1.15303e-46	0.501421	0.352	0.202	1.69035e-42	3	MKI67
HNRNPA2B1	1.7971e-45	0.341547	0.905	0.796	2.63455e-41	3	HNRNPA2B1
RAD21	6.94805e-44	0.445532	0.553	0.384	1.01858e-39	3	RAD21
DNAJC9	7.46398e-43	0.487856	0.344	0.203	1.09422e-38	3	DNAJC9
HES41	8.81221e-42	0.478918	0.496	0.338	1.29187e-37	3	HES4
RANBP1	2.73044e-39	0.418834	0.712	0.586	4.00282e-35	3	RANBP1
PTTG1	3.66773e-39	0.280361	0.512	0.328	5.37689e-35	3	PTTG1
TSEN34	1.32567e-38	0.450759	0.418	0.274	1.94343e-34	3	TSEN34
CENPW	1.5784e-38	0.457396	0.371	0.234	2.31394e-34	3	CENPW
TYMS	2.7696e-38	0.488237	0.35	0.218	4.06023e-34	3	TYMS
UBC	1.09404e-36	0.356693	0.664	0.508	1.60387e-32	3	UBC
CARHSP1	9.08462e-36	0.414353	0.41	0.27	1.33181e-31	3	CARHSP1
VKORC1	1.17698e-35	0.424547	0.375	0.239	1.72546e-31	3	VKORC1
CKS1B	1.72825e-33	0.392697	0.395	0.261	2.53361e-29	3	CKS1B
TFDP1	1.02557e-32	0.407426	0.457	0.32	1.50348e-28	3	TFDP1
MT2A	1.27029e-30	0.279381	0.923	0.824	1.86224e-26	3	MT2A
SNRPB	4.53713e-30	0.321003	0.72	0.576	6.65144e-26	3	SNRPB
CHPT1	3.28854e-29	0.381338	0.334	0.215	4.821e-25	3	CHPT1
HSPB11	2.23971e-28	0.395436	0.475	0.35	3.28341e-24	3	HSPB11
SAC3D1	2.97931e-27	0.381155	0.267	0.165	4.36767e-23	3	SAC3D1
HMGN2	3.39805e-27	0.375722	0.265	0.162	4.98155e-23	3	HMGN2
KIF22	4.2698e-27	0.361157	0.291	0.184	6.25953e-23	3	KIF22
PAFAH1B3	4.50278e-27	0.37916	0.407	0.284	6.60108e-23	3	PAFAH1B3
TSPAN13	2.58371e-26	0.323907	0.68	0.546	3.78772e-22	3	TSPAN13
FDPS	9.50266e-26	0.359562	0.352	0.241	1.39309e-21	3	FDPS
SUMO2	1.68928e-25	0.283852	0.78	0.667	2.47648e-21	3	SUMO2
DDX39A	1.30117e-24	0.377217	0.258	0.161	1.90752e-20	3	DDX39A
CRNDE	5.30103e-24	0.354216	0.316	0.21	7.77131e-20	3	CRNDE
RFC4	1.87327e-23	0.375237	0.283	0.185	2.74622e-19	3	RFC4
VPS29	2.51911e-23	0.344266	0.565	0.455	3.69302e-19	3	VPS29
GGH	3.61589e-23	0.323136	0.484	0.364	5.30089e-19	3	GGH
PLP2	3.68694e-23	0.342775	0.368	0.258	5.40505e-19	3	PLP2
CCDC109B	4.27523e-23	0.36361	0.39	0.282	6.26748e-19	3	CCDC109B
TUBA1C	4.75485e-23	0.33736	0.393	0.279	6.97061e-19	3	TUBA1C
TEX30	3.91507e-22	0.322052	0.308	0.208	5.7395e-18	3	TEX30
BUB3	9.88271e-22	0.335025	0.348	0.242	1.44881e-17	3	BUB3
HNRNPR	3.93357e-21	0.276295	0.513	0.392	5.76662e-17	3	HNRNPR
TMEM14C	1.5401e-20	0.253079	0.723	0.62	2.25778e-16	3	TMEM14C
PMF1	1.60388e-20	0.316616	0.278	0.185	2.35129e-16	3	PMF1
TPRKB	1.87008e-20	0.293029	0.473	0.362	2.74153e-16	3	TPRKB
DSCC1	1.96785e-20	0.33525	0.313	0.218	2.88487e-16	3	DSCC1
SNRPG	2.9935e-20	0.29005	0.632	0.523	4.38847e-16	3	SNRPG
SIVA1	3.60765e-19	0.315355	0.424	0.323	5.28881e-15	3	SIVA1
EBP	7.27352e-19	0.307031	0.301	0.21	1.0663e-14	3	EBP
RBBP7	9.34949e-19	0.304114	0.3	0.207	1.37064e-14	3	RBBP7
CCT5	3.85735e-18	0.263067	0.645	0.53	5.65487e-14	3	CCT5
ANXA5	1.34133e-17	0.289833	0.319	0.227	1.96638e-13	3	ANXA5
CMC2	2.24263e-17	0.322818	0.283	0.199	3.2877e-13	3	CMC2
AKR7A2	4.39502e-17	0.289617	0.268	0.183	6.44309e-13	3	AKR7A2
YWHAH	6.3389e-16	0.257877	0.291	0.209	9.29282e-12	3	YWHAH
UFD1L	6.50376e-16	0.25889	0.402	0.306	9.53452e-12	3	UFD1L
NUDT1	1.22577e-15	0.250677	0.353	0.266	1.79699e-11	3	NUDT1
PSMC3	1.31086e-15	0.25802	0.414	0.321	1.92171e-11	3	PSMC3
LSM2	2.03046e-15	0.264649	0.388	0.296	2.97666e-11	3	LSM2
DYNLT1	5.5991e-15	0.251546	0.608	0.511	8.20828e-11	3	DYNLT1
ZDHHC12	1.31042e-14	0.260177	0.265	0.188	1.92108e-10	3	ZDHHC12
PTTG11	4.84028e-283	1.52003	0.763	0.311	7.09586e-279	4	PTTG1
DHRS21	1.99768e-160	0.829905	0.968	0.811	2.9286e-156	4	DHRS2
MT2A1	1.57241e-159	0.925832	0.971	0.825	2.30516e-155	4	MT2A
TUBA1B1	1.81371e-98	0.626583	0.952	0.779	2.6589e-94	4	TUBA1B
STMN11	2.46431e-91	0.742054	0.796	0.517	3.61268e-87	4	STMN1
H2AFZ1	4.73278e-85	0.510036	0.978	0.884	6.93826e-81	4	H2AFZ
HNRNPA2B11	1.72315e-75	0.563133	0.909	0.802	2.52613e-71	4	HNRNPA2B1
CDKN31	3.41125e-70	0.817239	0.495	0.276	5.00089e-66	4	CDKN3
CYCS	2.92689e-60	0.487517	0.903	0.819	4.29082e-56	4	CYCS
HSP90AA11	9.96923e-54	0.38413	0.975	0.929	1.46149e-49	4	HSP90AA1
CCNB1	2.92101e-52	0.783208	0.397	0.217	4.2822e-48	4	CCNB1
MRPL131	1.67582e-51	0.388457	0.957	0.905	2.45675e-47	4	MRPL13
ARL6IP1	1.92824e-51	0.792571	0.48	0.302	2.8268e-47	4	ARL6IP1
ACTB	2.1725e-45	0.31079	0.982	0.937	3.18488e-41	4	ACTB
LGALS1	9.55966e-44	0.637324	0.577	0.407	1.40145e-39	4	LGALS1
HSP90AB1	2.744e-43	0.459988	0.859	0.768	4.0227e-39	4	HSP90AB1
CDC20	9.61483e-42	0.75273	0.307	0.161	1.40953e-37	4	CDC20
HNRNPH3	3.58902e-39	0.612312	0.408	0.252	5.2615e-35	4	HNRNPH3
HMGB11	1.34725e-37	0.424172	0.833	0.69	1.97507e-33	4	HMGB1
MZT1	6.59997e-37	0.628144	0.329	0.186	9.67556e-33	4	MZT1
CENPW1	7.92976e-33	0.572663	0.382	0.241	1.1625e-28	4	CENPW
ACTG1	5.85756e-31	0.532694	0.633	0.497	8.58718e-27	4	ACTG1
LDHA1	1.40712e-28	0.301455	0.959	0.908	2.06284e-24	4	LDHA
PSMA7	8.44473e-28	0.252118	0.977	0.956	1.238e-23	4	PSMA7
HNRNPA1	1.11817e-27	0.418491	0.705	0.588	1.63924e-23	4	HNRNPA1
HMGB3	5.97954e-27	0.533155	0.392	0.264	8.766e-23	4	HMGB3
TCEB1	2.37717e-26	0.297848	0.916	0.864	3.48493e-22	4	TCEB1
HSPD11	4.00237e-26	0.401125	0.772	0.702	5.86747e-22	4	HSPD1
PFDN41	2.87422e-24	0.366129	0.761	0.671	4.21361e-20	4	PFDN4
2023-09-07	4.9577e-23	0.38121	0.715	0.614	7.26798e-19	4	2023-09-07
ILF2	5.14263e-23	0.461353	0.564	0.455	7.5391e-19	4	ILF2
DYNLL1	8.70337e-23	0.262989	0.956	0.92	1.27591e-18	4	DYNLL1
CCT51	1.64511e-22	0.407786	0.634	0.538	2.41174e-18	4	CCT5
SLIRP	2.37362e-22	0.326326	0.82	0.738	3.47973e-18	4	SLIRP
RAD211	3.43348e-21	0.518107	0.5	0.4	5.03349e-17	4	RAD21
RAN	1.59056e-20	0.322637	0.826	0.781	2.33176e-16	4	RAN
NUCKS11	1.7167e-20	0.381517	0.672	0.563	2.51668e-16	4	NUCKS1
PTGES3	3.17146e-20	0.377549	0.626	0.525	4.64936e-16	4	PTGES3
TSPAN131	9.88569e-20	0.367452	0.664	0.556	1.44924e-15	4	TSPAN13
PSMA4	4.24982e-19	0.349929	0.749	0.682	6.23024e-15	4	PSMA4
ATPIF1	1.1951e-18	0.266216	0.847	0.787	1.75201e-14	4	ATPIF1
CRNDE1	2.31193e-18	0.391475	0.319	0.216	3.38929e-14	4	CRNDE
PSMB6	4.45995e-17	0.361946	0.656	0.571	6.53829e-13	4	PSMB6
EIF4A11	1.55854e-16	0.265101	0.829	0.769	2.28482e-12	4	EIF4A1
PDCD5	2.88789e-16	0.273081	0.819	0.741	4.23364e-12	4	PDCD5
HSPE1	4.49938e-16	0.269264	0.811	0.748	6.5961e-12	4	HSPE1
CCT6A	1.66441e-15	0.291201	0.767	0.707	2.44002e-11	4	CCT6A
PGRMC1	3.83968e-15	0.410827	0.331	0.24	5.62898e-11	4	PGRMC1
CACYBP	4.91867e-15	0.298301	0.709	0.632	7.21076e-11	4	CACYBP
PSMB1	2.02723e-14	0.263439	0.749	0.678	2.97193e-10	4	PSMB1
BIRC5	3.74574e-14	0.416578	0.251	0.17	5.49126e-10	4	BIRC5
ERH	4.70947e-14	0.287133	0.763	0.704	6.90408e-10	4	ERH
RABGGTB	1.19566e-13	0.379823	0.332	0.245	1.75284e-09	4	RABGGTB
PSMA2.1	1.27223e-13	0.265497	0.692	0.618	1.86509e-09	4	PSMA2.1
PSMA1	1.40506e-13	0.309682	0.617	0.533	2.05981e-09	4	PSMA1
TCP1	1.45053e-13	0.355665	0.597	0.52	2.12647e-09	4	TCP1
RPA31	1.59579e-13	0.322036	0.513	0.421	2.33943e-09	4	RPA3
TAF7	4.34986e-13	0.348929	0.255	0.175	6.3769e-09	4	TAF7
EBNA1BP2	8.0601e-13	0.320663	0.565	0.486	1.18161e-08	4	EBNA1BP2
PLP21	9.05069e-13	0.367801	0.351	0.267	1.32683e-08	4	PLP2
DCTN3	1.17391e-12	0.395829	0.298	0.221	1.72096e-08	4	DCTN3
DPM1	1.25112e-12	0.309857	0.505	0.424	1.83414e-08	4	DPM1
NAA20	4.03806e-12	0.268114	0.639	0.563	5.91979e-08	4	NAA20
CCT4	4.56762e-12	0.312895	0.544	0.464	6.69612e-08	4	CCT4
PCMT1	8.56791e-12	0.290702	0.601	0.527	1.25606e-07	4	PCMT1
SSB	9.28026e-12	0.317183	0.508	0.427	1.36049e-07	4	SSB
LSM5	1.13185e-11	0.27704	0.682	0.612	1.6593e-07	4	LSM5
SRSF3	2.95462e-11	0.293479	0.539	0.467	4.33147e-07	4	SRSF3
PSMD14	3.07747e-11	0.276134	0.461	0.379	4.51157e-07	4	PSMD14
PSMC2	3.15152e-11	0.279952	0.486	0.407	4.62012e-07	4	PSMC2
PRELID1	3.16954e-11	0.252559	0.75	0.694	4.64655e-07	4	PRELID1
SNRPB1	6.91982e-11	0.280367	0.644	0.594	1.01445e-06	4	SNRPB
TERF1	8.56732e-11	0.291891	0.517	0.451	1.25597e-06	4	TERF1
TBCA	1.0181e-10	0.284932	0.49	0.415	1.49253e-06	4	TBCA
MDH1	1.18116e-10	0.303954	0.602	0.541	1.73158e-06	4	MDH1
CDK12	1.20265e-10	0.288257	0.639	0.583	1.76308e-06	4	CDK12
SRP9	1.26783e-10	0.292379	0.549	0.474	1.85864e-06	4	SRP9
CENPF1	1.40848e-10	0.346683	0.41	0.333	2.06483e-06	4	CENPF
CCT8	1.58112e-10	0.303627	0.543	0.48	2.31792e-06	4	CCT8
RPL22L1	1.86429e-10	0.300784	0.319	0.241	2.73305e-06	4	RPL22L1
HMGN3	2.79985e-10	0.268912	0.591	0.522	4.10458e-06	4	HMGN3
MRPL47	3.25474e-10	0.279639	0.558	0.484	4.77145e-06	4	MRPL47
TIMM17A	4.02189e-10	0.259319	0.572	0.501	5.89609e-06	4	TIMM17A
SNORA761	4.7194e-10	0.299862	0.42	0.342	6.91864e-06	4	SNORA76
MMADHC	7.15752e-10	0.295202	0.39	0.319	1.04929e-05	4	MMADHC
HRAS	7.29327e-10	0.294101	0.318	0.246	1.06919e-05	4	HRAS
DNAJA1	1.16257e-09	0.273467	0.537	0.48	1.70433e-05	4	DNAJA1
PSMD3	1.66614e-09	0.272185	0.536	0.471	2.44256e-05	4	PSMD3
HN1	2.73132e-09	0.253366	0.643	0.571	4.00412e-05	4	HN1
SEPW11	4.94066e-09	0.266915	0.491	0.427	7.24301e-05	4	SEPW1
PSMA5	7.86281e-09	0.265426	0.54	0.483	0.000115269	4	PSMA5
MT1X1	9.11344e-09	0.285652	0.45	0.382	0.000133603	4	MT1X
RBBP71	1.02669e-08	0.327778	0.279	0.215	0.000150513	4	RBBP7
LMNA	1.23216e-08	0.267736	0.506	0.442	0.000180634	4	LMNA
SDHB	1.27834e-08	0.262205	0.58	0.525	0.000187405	4	SDHB
HNRNPM	1.28533e-08	0.259844	0.469	0.406	0.000188429	4	HNRNPM
CCT2	1.66256e-08	0.296737	0.438	0.374	0.000243732	4	CCT2
SNRPC	1.91172e-08	0.306229	0.348	0.285	0.000280259	4	SNRPC
NDUFA9	2.3482e-08	0.275092	0.457	0.392	0.000344246	4	NDUFA9
PSMC4	3.49942e-08	0.294947	0.358	0.294	0.000513014	4	PSMC4
EMC9	3.60588e-08	0.289329	0.261	0.2	0.000528622	4	EMC9
PTMS	3.82055e-08	0.336364	0.365	0.302	0.000560093	4	PTMS
PPP1CC	4.67146e-08	0.278713	0.34	0.276	0.000684836	4	PPP1CC
CAPS	5.36566e-08	0.252299	0.316	0.25	0.000786606	4	CAPS
MORF4L2	7.73504e-08	0.300933	0.385	0.325	0.00113396	4	MORF4L2
TYMS1	1.14682e-07	0.274457	0.295	0.233	0.00168124	4	TYMS
YWHAQ	1.37719e-07	0.2704	0.469	0.413	0.00201896	4	YWHAQ
PYURF	1.58734e-07	0.268735	0.328	0.268	0.00232705	4	PYURF
CCAR1	2.09155e-07	0.259417	0.294	0.232	0.00306621	4	CCAR1
TUBA1C1	3.31771e-07	0.259773	0.351	0.291	0.00486377	4	TUBA1C
DCAF13	3.38388e-07	0.256317	0.319	0.258	0.00496077	4	DCAF13
MPC1	3.55374e-07	0.275017	0.395	0.342	0.00520978	4	MPC1
CHPT11	3.93643e-07	0.264495	0.285	0.227	0.00577081	4	CHPT1
TXNL1	4.36732e-07	0.257887	0.372	0.312	0.0064025	4	TXNL1
HNRNPC	5.95056e-07	0.263647	0.405	0.345	0.00872353	4	HNRNPC
TUBB4B	6.66874e-07	0.25384	0.365	0.309	0.00977637	4	TUBB4B
HNRNPR1	6.80987e-07	0.256353	0.463	0.405	0.00998326	4	HNRNPR
ID2	2.05732e-06	0.275241	0.308	0.253	0.0301603	4	ID2
S100P	4.18401e-108	1.61494	0.807	0.514	6.13376e-104	5	S100P
S100A9	1.71828e-65	1.51669	0.748	0.577	2.519e-61	5	S100A9
S100A8	9.53946e-63	2.05604	0.576	0.332	1.39848e-58	5	S100A8
B2M	1.64363e-59	0.647191	0.954	0.916	2.40956e-55	5	B2M
HSPB1	5.99795e-52	0.975129	0.874	0.826	8.793e-48	5	HSPB1
NUPR1	1.73954e-48	1.2075	0.348	0.145	2.55016e-44	5	NUPR1
ZFAS1	8.69737e-42	1.2463	0.754	0.594	1.27503e-37	5	ZFAS1
SQSTM1	2.23156e-37	0.858377	0.478	0.27	3.27147e-33	5	SQSTM1
AQP3	1.00556e-34	0.828757	0.278	0.117	1.47415e-30	5	AQP3
TGIF1	6.51448e-34	0.798258	0.327	0.154	9.55022e-30	5	TGIF1
DDIT4	8.76987e-34	0.899239	0.273	0.116	1.28566e-29	5	DDIT4
MALAT11	1.30907e-31	0.490193	0.997	0.999	1.91909e-27	5	MALAT1
NFKBIA	4.52845e-30	0.845926	0.351	0.181	6.63871e-26	5	NFKBIA
FBXO32	3.93764e-29	0.923747	0.306	0.151	5.77258e-25	5	FBXO32
LXN	7.5942e-29	0.831739	0.285	0.133	1.11331e-24	5	LXN
S100A61	9.94418e-27	0.48266	0.99	0.992	1.45782e-22	5	S100A6
TRPM41	1.53514e-25	0.707279	0.435	0.263	2.25051e-21	5	TRPM4
FTH1	1.17298e-23	0.625623	0.984	0.996	1.71959e-19	5	FTH1
CEBPB	6.52982e-22	0.815638	0.451	0.308	9.57272e-18	5	CEBPB
CLDN4	2.45381e-21	0.58177	0.542	0.384	3.59729e-17	5	CLDN4
FTL1	4.79128e-20	0.713892	0.804	0.721	7.02402e-16	5	FTL
S100A11	7.24505e-20	0.306801	0.962	0.958	1.06212e-15	5	S100A11
EIF1	2.75811e-18	0.368986	0.997	0.993	4.04339e-14	5	EIF1
KRT18	3.59845e-18	0.469582	0.978	0.984	5.27532e-14	5	KRT18
SLC3A2	7.38581e-18	0.630973	0.659	0.549	1.08276e-13	5	SLC3A2
RNF114	9.05706e-18	0.549316	0.667	0.552	1.32776e-13	5	RNF114
UBC1	4.69376e-16	0.557967	0.641	0.527	6.88105e-12	5	UBC
UBE2D1	1.19262e-14	0.496406	0.281	0.168	1.74837e-10	5	UBE2D1
TAX1BP1	2.83702e-14	0.486974	0.622	0.514	4.15907e-10	5	TAX1BP1
PSME1	8.0925e-14	0.491093	0.53	0.408	1.18636e-09	5	PSME1
SAT1	1.04389e-13	0.75095	0.496	0.39	1.53034e-09	5	SAT1
CD63	2.10072e-13	0.413147	0.742	0.65	3.07965e-09	5	CD63
NEAT11	3.86675e-13	0.487913	0.75	0.684	5.66865e-09	5	NEAT1
HLA-E	4.95853e-13	0.463158	0.254	0.15	7.26921e-09	5	HLA-E
TACSTD21	1.94083e-12	0.544949	0.442	0.327	2.84525e-08	5	TACSTD2
KRT71	6.72623e-12	0.255791	0.938	0.928	9.86065e-08	5	KRT7
CLDN7	7.28844e-12	0.479509	0.494	0.392	1.06849e-07	5	CLDN7
KRT81	3.89854e-11	0.834387	0.364	0.264	5.71526e-07	5	KRT81
GRB7	4.42285e-11	0.515508	0.285	0.19	6.4839e-07	5	GRB7
ITM2B	4.62744e-11	0.465446	0.541	0.443	6.78382e-07	5	ITM2B
CHMP5	2.24335e-10	0.486481	0.317	0.223	3.28875e-06	5	CHMP5
ELF3	2.57117e-10	0.569751	0.453	0.367	3.76933e-06	5	ELF3
CYP1A1	4.24677e-10	0.568289	0.284	0.193	6.22577e-06	5	CYP1A1
PSAP	5.33052e-10	0.481628	0.571	0.484	7.81454e-06	5	PSAP
ATP6V1G1	8.00083e-10	0.36899	0.71	0.638	1.17292e-05	5	ATP6V1G1
SLPI	1.56051e-09	0.538768	0.297	0.208	2.28771e-05	5	SLPI
SH3BGRL3	1.92556e-09	0.420846	0.691	0.638	2.82287e-05	5	SH3BGRL3
HERPUD1	2.63299e-09	0.498645	0.415	0.329	3.85996e-05	5	HERPUD1
TMBIM6	3.96879e-09	0.333286	0.7	0.636	5.81825e-05	5	TMBIM6
CLTA	4.98454e-09	0.439231	0.48	0.389	7.30733e-05	5	CLTA
JUNB	6.32328e-09	0.459945	0.34	0.252	9.26993e-05	5	JUNB
C20orf24	1.1405e-08	0.320348	0.761	0.713	0.000167198	5	C20orf24
GCLM	1.38105e-08	0.466077	0.356	0.27	0.000202462	5	GCLM
VAMP8	9.70758e-08	0.298794	0.708	0.65	0.00142313	5	VAMP8
LACTB2	1.38884e-07	0.375028	0.699	0.655	0.00203603	5	LACTB2
HSPA5	1.52121e-07	0.478685	0.445	0.365	0.00223009	5	HSPA5
TRAM1	1.59482e-07	0.353364	0.483	0.401	0.00233801	5	TRAM1
MYL12A	3.3554e-07	0.367269	0.501	0.433	0.00491902	5	MYL12A
SELM	4.93214e-07	0.387946	0.357	0.276	0.00723052	5	SELM
VIMP	5.74256e-07	0.384187	0.343	0.268	0.0084186	5	VIMP
RRBP1	7.74317e-07	0.382524	0.341	0.263	0.0113515	5	RRBP1
CTSA	8.06854e-07	0.436701	0.351	0.279	0.0118285	5	CTSA
PSME2	8.83439e-07	0.288428	0.616	0.547	0.0129512	5	PSME2
SRD5A3	1.16217e-06	0.356331	0.325	0.251	0.0170374	5	SRD5A3
ANXA2	1.4711e-06	0.344414	0.537	0.477	0.0215664	5	ANXA2
ATP6V0E1	2.74285e-06	0.315866	0.536	0.47	0.0402102	5	ATP6V0E1
MYL9	0	1.79609	0.382	0.004	0	6	MYL9
TFPI2	0	1.64058	0.288	0.007	0	6	TFPI2
GPRC5A	0	1.39992	0.355	0.02	0	6	GPRC5A
ITGB6	0	1.22257	0.292	0.012	0	6	ITGB6
FHL2	9.85241e-305	1.45931	0.389	0.028	1.44436e-300	6	FHL2
IGFBP7	6.76732e-294	1.56767	0.342	0.022	9.92089e-290	6	IGFBP7
ANXA3	1.40382e-269	1.54153	0.425	0.04	2.058e-265	6	ANXA3
CAV1	7.27531e-247	2.0711	0.463	0.055	1.06656e-242	6	CAV1
OLR1	6.24568e-246	1.17361	0.324	0.024	9.15616e-242	6	OLR1
C15orf48	1.83264e-245	1.26593	0.281	0.017	2.68665e-241	6	C15orf48
CST6	1.20525e-194	1.26223	0.33	0.034	1.7669e-190	6	CST6
TPM1	1.87398e-168	2.00486	0.849	0.354	2.74725e-164	6	TPM1
TMEM40	4.78552e-160	1.18279	0.362	0.049	7.01557e-156	6	TMEM40
TMSB4X	8.59413e-160	2.14815	0.836	0.35	1.2599e-155	6	TMSB4X
RAB32	6.18195e-149	1.11164	0.351	0.049	9.06274e-145	6	RAB32
CALD1	3.23542e-145	1.21936	0.351	0.051	4.74313e-141	6	CALD1
TAP1	5.96818e-144	0.934414	0.294	0.036	8.74935e-140	6	TAP1
S100A10	1.08069e-127	1.41738	0.966	0.734	1.5843e-123	6	S100A10
TRAM11	1.29142e-125	1.73289	0.813	0.389	1.89322e-121	6	TRAM1
LACTB21	1.53627e-122	1.62641	0.937	0.646	2.25218e-118	6	LACTB2
SKIL	1.02916e-116	0.980273	0.321	0.052	1.50874e-112	6	SKIL
UBE2D11	9.50498e-116	1.30503	0.566	0.159	1.39343e-111	6	UBE2D1
HSPB12	1.04052e-115	1.40629	0.982	0.822	1.5254e-111	6	HSPB1
MYL6	2.87475e-114	1.15129	0.991	0.905	4.21439e-110	6	MYL6
KRT181	1.44712e-111	1.12564	1	0.983	2.12148e-107	6	KRT18
ANXA21	2.20423e-110	1.51142	0.856	0.465	3.23141e-106	6	ANXA2
SOX4	1.15839e-100	1.31508	0.476	0.127	1.6982e-96	6	SOX4
ACTB1	1.88866e-100	1.09792	0.993	0.939	2.76878e-96	6	ACTB
TMSB10	4.72104e-96	0.837884	0.993	0.971	6.92105e-92	6	TMSB10
MYL12A1	1.07435e-90	1.43236	0.787	0.422	1.575e-86	6	MYL12A
KRT72	9.03672e-90	0.92879	0.989	0.926	1.32478e-85	6	KRT7
CYR61	5.19419e-85	1.40283	0.494	0.155	7.61469e-81	6	CYR61
CSRP1	1.35413e-81	0.977405	0.364	0.088	1.98516e-77	6	CSRP1
SH3BGRL31	2.67598e-77	1.1716	0.897	0.63	3.92298e-73	6	SH3BGRL3
PMEPA1	2.3723e-73	1.08865	0.544	0.196	3.4778e-69	6	PMEPA1
S100A111	3.01515e-73	0.681153	0.993	0.957	4.42021e-69	6	S100A11
S100A81	1.04097e-71	1.55128	0.685	0.331	1.52607e-67	6	S100A8
B2M1	2.00045e-70	0.928427	0.971	0.916	2.93266e-66	6	B2M
TPM4	9.38465e-66	0.941091	0.429	0.136	1.37579e-61	6	TPM4
DSTN	5.10347e-64	0.572574	0.996	0.991	7.48169e-60	6	DSTN
S100A91	7.44689e-64	1.47112	0.827	0.577	1.09171e-59	6	S100A9
GLRX	1.26623e-63	0.941191	0.265	0.06	1.85629e-59	6	GLRX
EDN1	8.19841e-63	1.13913	0.4	0.127	1.20189e-58	6	EDN1
TES	3.90738e-62	1.00431	0.521	0.199	5.72822e-58	6	TES
COTL1	7.38265e-62	0.87403	0.339	0.094	1.0823e-57	6	COTL1
VCL	1.30162e-57	0.722099	0.326	0.09	1.90817e-53	6	VCL
MYL12B	1.81399e-56	0.863689	0.917	0.706	2.65931e-52	6	MYL12B
GLYATL2	4.40698e-56	0.919898	0.263	0.065	6.46063e-52	6	GLYATL2
LEPROT	3.2385e-55	0.842805	0.38	0.121	4.74764e-51	6	LEPROT
EFNA1	7.82864e-54	0.823439	0.31	0.088	1.14768e-49	6	EFNA1
ACTG11	3.71959e-52	0.901556	0.802	0.499	5.45292e-48	6	ACTG1
CLTB	7.97601e-52	0.939051	0.701	0.37	1.16928e-47	6	CLTB
KRT82	8.75658e-51	0.698344	0.982	0.924	1.28371e-46	6	KRT8
UBE2H	4.80502e-49	0.855471	0.364	0.123	7.04415e-45	6	UBE2H
ID3	2.29225e-46	0.791321	0.953	0.828	3.36044e-42	6	ID3
SRCAP	3.93182e-45	0.675291	0.317	0.1	5.76405e-41	6	SRCAP
CD631	4.68895e-45	0.751469	0.876	0.646	6.874e-41	6	CD63
RNF1141	1.70611e-43	0.970943	0.796	0.549	2.50116e-39	6	RNF114
RSU1	9.45139e-43	0.685634	0.299	0.095	1.38557e-38	6	RSU1
SELM1	3.16452e-42	0.790498	0.56	0.269	4.63919e-38	6	SELM
HIST1H1C	5.93083e-42	0.8662	0.499	0.223	8.69459e-38	6	HIST1H1C
HN11	1.8821e-40	0.707508	0.829	0.568	2.75916e-36	6	HN1
SAT11	5.18548e-40	1.09903	0.665	0.385	7.60191e-36	6	SAT1
TGIF11	6.43345e-40	0.673039	0.4	0.154	9.43143e-36	6	TGIF1
NEAT12	1.48196e-38	0.843055	0.87	0.681	2.17256e-34	6	NEAT1
NUPR11	1.56393e-38	0.997042	0.366	0.148	2.29272e-34	6	NUPR1
PSME11	8.29124e-38	0.768352	0.692	0.403	1.2155e-33	6	PSME1
NFKBIA1	4.97254e-37	0.843808	0.42	0.181	7.28974e-33	6	NFKBIA
SQSTM11	1.74987e-36	0.928272	0.533	0.272	2.56531e-32	6	SQSTM1
KTN1	2.73848e-35	0.740674	0.804	0.569	4.01461e-31	6	KTN1
JUP	3.49437e-35	0.788849	0.422	0.182	5.12275e-31	6	JUP
ATP6V0E11	7.83268e-34	0.773842	0.73	0.463	1.14827e-29	6	ATP6V0E1
BAMBI	1.87808e-33	0.663138	0.256	0.086	2.75327e-29	6	BAMBI
PTS	4.90104e-33	0.710144	0.562	0.302	7.18493e-29	6	PTS
TAGLN2	7.45317e-33	0.680412	0.753	0.484	1.09263e-28	6	TAGLN2
CCDC50	5.97172e-32	0.626629	0.364	0.15	8.75454e-28	6	CCDC50
BRI31	6.452e-32	0.703421	0.638	0.359	9.45863e-28	6	BRI3
HIST1H2BK1	9.04024e-31	0.666451	0.607	0.35	1.3253e-26	6	HIST1H2BK
CFL1	2.09914e-30	0.472437	0.96	0.887	3.07734e-26	6	CFL1
ARHGDIB	5.06497e-30	0.680451	0.373	0.161	7.42524e-26	6	ARHGDIB
GPNMB	1.8743e-29	0.623513	0.321	0.13	2.74773e-25	6	GPNMB
CDKN2A	4.27224e-29	0.628795	0.436	0.209	6.2631e-25	6	CDKN2A
ILK	1.27426e-28	0.57089	0.346	0.147	1.86806e-24	6	ILK
PFN1	1.38707e-28	0.397132	0.984	0.939	2.03344e-24	6	PFN1
SRI	5.16384e-28	0.609822	0.744	0.502	7.57019e-24	6	SRI
RGS10	7.93355e-28	0.649588	0.64	0.391	1.16306e-23	6	RGS10
RAB9A	1.73788e-27	0.535906	0.281	0.108	2.54774e-23	6	RAB9A
CYSTM1	2.47834e-27	0.601235	0.321	0.135	3.63325e-23	6	CYSTM1
JAK1	6.96938e-27	0.552936	0.31	0.128	1.02171e-22	6	JAK1
RAC1	1.03483e-26	0.431219	0.975	0.859	1.51706e-22	6	RAC1
LIMA1	2.1701e-25	0.716732	0.267	0.107	3.18136e-21	6	LIMA1
TMBIM61	5.50553e-25	0.560913	0.847	0.631	8.07111e-21	6	TMBIM6
SPINT11	8.47971e-25	0.584191	0.458	0.236	1.24313e-20	6	SPINT1
MGLL	1.09347e-24	0.516875	0.335	0.149	1.60303e-20	6	MGLL
ZFAND6	1.36472e-24	0.518152	0.33	0.146	2.00068e-20	6	ZFAND6
EDN2	2.51317e-24	0.82768	0.285	0.122	3.68431e-20	6	EDN2
ARHGAP291	2.3864e-22	0.594893	0.497	0.281	3.49846e-18	6	ARHGAP29
FBXO321	2.69812e-22	0.732769	0.326	0.153	3.95545e-18	6	FBXO32
PAWR	5.28415e-22	0.455523	0.27	0.113	7.74656e-18	6	PAWR
RDX	2.2024e-21	0.557354	0.519	0.304	3.22872e-17	6	RDX
CAP11	3.81273e-21	0.540307	0.535	0.312	5.58946e-17	6	CAP1
ORMDL2	5.5955e-21	0.495729	0.407	0.21	8.20301e-17	6	ORMDL2
ITM2B1	6.29902e-21	0.599825	0.658	0.44	9.23436e-17	6	ITM2B
SMS	2.14132e-20	0.580323	0.519	0.313	3.13918e-16	6	SMS
FAM3C	4.32295e-20	0.522264	0.294	0.135	6.33744e-16	6	FAM3C
CAPZB	5.3141e-20	0.545398	0.515	0.302	7.79047e-16	6	CAPZB
REEP3	1.38326e-19	0.501362	0.447	0.248	2.02786e-15	6	REEP3
S100P1	1.74089e-19	0.636652	0.712	0.523	2.55215e-15	6	S100P
FBLN1	2.77583e-19	0.512863	0.265	0.119	4.06937e-15	6	FBLN1
TRAF4	3.624e-19	0.495116	0.303	0.146	5.31279e-15	6	TRAF4
C19orf33	4.48404e-19	0.472191	0.519	0.309	6.57361e-15	6	C19orf33
FTH11	5.10805e-19	0.451724	0.998	0.995	7.4884e-15	6	FTH1
PSAP1	9.89687e-19	0.555784	0.69	0.481	1.45088e-14	6	PSAP
CD59	1.10171e-18	0.490376	0.584	0.367	1.61511e-14	6	CD59
CD9	6.10934e-18	0.460684	0.856	0.698	8.95629e-14	6	CD9
CD47	1.10367e-17	0.477867	0.413	0.229	1.61798e-13	6	CD47
TAX1BP11	1.13482e-17	0.487315	0.733	0.511	1.66364e-13	6	TAX1BP1
PSME21	1.29584e-17	0.503253	0.739	0.543	1.8997e-13	6	PSME2
H3F3B	5.46418e-17	0.33396	0.96	0.911	8.01048e-13	6	H3F3B
TNFRSF12A	8.35444e-17	0.490978	0.413	0.234	1.22476e-12	6	TNFRSF12A
ATP6V1G11	1.00351e-16	0.427349	0.816	0.634	1.47114e-12	6	ATP6V1G1
TMEM50A	2.25365e-16	0.479063	0.613	0.413	3.30385e-12	6	TMEM50A
IFITM3	5.05582e-16	0.376051	0.285	0.139	7.41184e-12	6	IFITM3
CDC42	1.59343e-15	0.40923	0.384	0.216	2.33596e-11	6	CDC42
CAST	3.29085e-15	0.50695	0.387	0.225	4.82439e-11	6	CAST
SRP14	3.65371e-15	0.33502	0.964	0.877	5.35634e-11	6	SRP14
DNAJA11	4.51836e-15	0.425343	0.685	0.478	6.62391e-11	6	DNAJA1
YWHAB	7.40132e-15	0.379963	0.867	0.707	1.08503e-10	6	YWHAB
ABRACL	8.7823e-15	0.424605	0.44	0.267	1.28748e-10	6	ABRACL
SRD5A31	1.22726e-14	0.464017	0.416	0.249	1.79916e-10	6	SRD5A3
ACTR3	1.76864e-14	0.390541	0.416	0.245	2.59283e-10	6	ACTR3
DHRS7	3.59218e-14	0.391937	0.425	0.252	5.26614e-10	6	DHRS7
FKBP1A	1.00064e-13	0.40146	0.804	0.628	1.46695e-09	6	FKBP1A
SAR1A	1.11182e-13	0.370952	0.445	0.267	1.62993e-09	6	SAR1A
CHMP51	1.90427e-13	0.347559	0.384	0.222	2.79167e-09	6	CHMP5
HLA-E1	2.23916e-13	0.351585	0.285	0.151	3.2826e-09	6	HLA-E
ARPC2	2.33718e-13	0.359379	0.863	0.716	3.42631e-09	6	ARPC2
RTN4	3.448e-13	0.354878	0.503	0.319	5.05477e-09	6	RTN4
MED10	3.70487e-13	0.354556	0.308	0.167	5.43134e-09	6	MED10
ZFP36L1	4.80571e-13	0.352752	0.371	0.215	7.04518e-09	6	ZFP36L1
MARCKSL1	4.81278e-13	0.401701	0.571	0.386	7.05553e-09	6	MARCKSL1
TCEB11	9.05464e-13	0.281813	0.928	0.867	1.32741e-08	6	TCEB1
TPD52	1.09705e-12	0.455136	0.89	0.793	1.60827e-08	6	TPD52
RHOC	1.48698e-12	0.404809	0.436	0.27	2.17992e-08	6	RHOC
LSR	1.87806e-12	0.29477	0.299	0.16	2.75323e-08	6	LSR
IGFBP52	2.51884e-12	0.578538	0.485	0.329	3.69262e-08	6	IGFBP5
TMEM1651	2.77452e-12	0.377535	0.546	0.36	4.06744e-08	6	TMEM165
MAP1LC3B	4.15089e-12	0.34853	0.256	0.135	6.0852e-08	6	MAP1LC3B
C20orf241	4.45484e-12	0.353869	0.829	0.711	6.5308e-08	6	C20orf24
REEP5	6.47908e-12	0.364988	0.827	0.682	9.49833e-08	6	REEP5
HNRNPA0	8.00594e-12	0.319355	0.288	0.157	1.17367e-07	6	HNRNPA0
NPC2	1.32068e-11	0.422321	0.431	0.279	1.93612e-07	6	NPC2
EZR1	1.40172e-11	0.359234	0.407	0.25	2.05492e-07	6	EZR
TXNRD1	1.74747e-11	0.40383	0.697	0.511	2.56179e-07	6	TXNRD1
SNX2	1.75038e-11	0.384802	0.384	0.235	2.56606e-07	6	SNX2
PTPRF	1.82864e-11	0.301827	0.252	0.132	2.68079e-07	6	PTPRF
GTF2A2	1.91995e-11	0.324785	0.67	0.482	2.81465e-07	6	GTF2A2
ARPC3	2.72873e-11	0.325064	0.755	0.611	4.00032e-07	6	ARPC3
CSTB1	5.32369e-11	0.31944	0.699	0.512	7.80452e-07	6	CSTB
CCND1	6.15767e-11	0.334311	0.499	0.331	9.02714e-07	6	CCND1
SOD2	6.23416e-11	0.41238	0.27	0.152	9.13928e-07	6	SOD2
UBE2E1	1.38866e-10	0.303185	0.274	0.152	2.03577e-06	6	UBE2E1
BACE2	2.30732e-10	0.324118	0.382	0.236	3.38253e-06	6	BACE2
BTG1	2.57916e-10	0.353611	0.335	0.203	3.78104e-06	6	BTG1
PFDN42	4.51727e-10	0.303778	0.807	0.675	6.62231e-06	6	PFDN4
ATP1B11	5.23184e-10	0.349413	0.467	0.316	7.66988e-06	6	ATP1B1
CLDN41	5.26353e-10	0.358774	0.555	0.386	7.71633e-06	6	CLDN4
RAB7A	5.74774e-10	0.320632	0.375	0.234	8.42618e-06	6	RAB7A
RAB2A	6.39403e-10	0.301803	0.609	0.424	9.37365e-06	6	RAB2A
CLTA1	6.88348e-10	0.328978	0.546	0.388	1.00912e-05	6	CLTA
CLU	1.49972e-09	0.401871	0.663	0.503	2.19859e-05	6	CLU
TRPM42	1.66217e-09	0.306044	0.413	0.267	2.43674e-05	6	TRPM4
UBC2	2.60493e-09	0.38096	0.692	0.526	3.81882e-05	6	UBC
TUBA1C2	4.49684e-09	0.29958	0.436	0.292	6.59237e-05	6	TUBA1C
RAD23B	7.36881e-09	0.279046	0.312	0.193	0.000108027	6	RAD23B
HEBP21	7.66672e-09	0.28702	0.681	0.539	0.000112394	6	HEBP2
BCAP31	7.89538e-09	0.286095	0.596	0.431	0.000115746	6	BCAP31
LAMP11	1.05912e-08	0.321229	0.344	0.22	0.000155267	6	LAMP1
LGALS3BP	1.12328e-08	0.299227	0.793	0.634	0.000164673	6	LGALS3BP
BCAP29	1.24888e-08	0.29057	0.265	0.158	0.000183086	6	BCAP29
AHNAK	1.55559e-08	0.277746	0.297	0.184	0.00022805	6	AHNAK
ANXA4	1.59883e-08	0.252415	0.303	0.187	0.000234389	6	ANXA4
SFT2D1	1.7286e-08	0.294345	0.51	0.361	0.000253413	6	SFT2D1
ZNF706	2.00065e-08	0.250739	0.573	0.422	0.000293295	6	ZNF706
SYF21	2.11444e-08	0.265285	0.357	0.232	0.000309977	6	SYF2
CTSA1	2.52905e-08	0.304775	0.411	0.278	0.000370759	6	CTSA
LAMP2	2.55607e-08	0.359424	0.297	0.188	0.00037472	6	LAMP2
TACSTD22	2.57741e-08	0.404959	0.458	0.329	0.000377848	6	TACSTD2
RAB18	2.62231e-08	0.26272	0.267	0.16	0.000384431	6	RAB18
BAZ1A1	5.45904e-08	0.289368	0.429	0.294	0.000800295	6	BAZ1A
EPCAM	5.73133e-08	0.258559	0.838	0.708	0.000840214	6	EPCAM
DEF8	7.11907e-08	0.286687	0.366	0.243	0.00104366	6	DEF8
KDELR21	8.09974e-08	0.250882	0.683	0.53	0.00118742	6	KDELR2
SDF2	8.89085e-08	0.312999	0.297	0.188	0.0013034	6	SDF2
ENY2	1.01334e-07	0.269419	0.724	0.575	0.00148556	6	ENY2
DRAM2	2.1243e-07	0.270573	0.33	0.216	0.00311423	6	DRAM2
CPVL	2.15019e-07	0.26818	0.303	0.194	0.00315218	6	CPVL
TFG	2.30796e-07	0.250083	0.299	0.191	0.00338346	6	TFG
LAPTM4A1	2.76164e-07	0.275635	0.71	0.554	0.00404856	6	LAPTM4A
EIF4G2	4.34595e-07	0.27578	0.582	0.449	0.00637116	6	EIF4G2
SH3GLB11	8.9329e-07	0.256656	0.351	0.238	0.0130956	6	SH3GLB1
UBXN4	9.07033e-07	0.251754	0.402	0.281	0.0132971	6	UBXN4
VGLL1	2.20854e-06	0.25673	0.258	0.166	0.0323772	6	VGLL1
SEC62	3.30229e-06	0.254894	0.739	0.602	0.0484115	6	SEC62

## Sheet: Overrepresentation Analysis
ID	Description	pvalue	log10Pval	qvalue	Sample
GOBP_CELLULAR_RESPONSE_TO_EXOGENOUS_DSRNA	GOBP_CELLULAR_RESPONSE_TO_EXOGENOUS_DSRNA	0.0455758	1.34127	0.139989	HCI002
REACTOME_INTERFERON_GAMMA_SIGNALING	REACTOME_INTERFERON_GAMMA_SIGNALING	0.0335904	1.47378	0.217201	HCI002
GOBP_I_KAPPAB_KINASE_NF_KAPPAB_SIGNALING	GOBP_I_KAPPAB_KINASE_NF_KAPPAB_SIGNALING	0.00837538	2.077	0.0608581	HCI002
GOBP_ANTIGEN_PROCESSING_AND_PRESENTATION_OF_PEPTIDE_ANTIGEN_VIA_MHC_CLASS_I	GOBP_ANTIGEN_PROCESSING_AND_PRESENTATION_OF_PEPTIDE_ANTIGEN_VIA_MHC_CLASS_I	0.00460413	2.33685	0.0451858	HCI002
GOBP_ANTIGEN_PROCESSING_AND_PRESENTATION_OF_ENDOGENOUS_PEPTIDE_ANTIGEN	GOBP_ANTIGEN_PROCESSING_AND_PRESENTATION_OF_ENDOGENOUS_PEPTIDE_ANTIGEN	0.0021178	2.67412	0.0332591	HCI002
GOBP_NEGATIVE_REGULATION_OF_VIRAL_GENOME_REPLICATION	GOBP_NEGATIVE_REGULATION_OF_VIRAL_GENOME_REPLICATION	8.41876e-08	7.07475	8.03475e-06	MDAMB231
GOBP_DEFENSE_RESPONSE_TO_SYMBIONT	GOBP_DEFENSE_RESPONSE_TO_SYMBIONT	1.21098e-09	8.91686	1.73362e-07	MDAMB231
REACTOME_INTERFERON_SIGNALING	REACTOME_INTERFERON_SIGNALING	2.02588e-10	9.69339	2.13251e-09	MDAMB231
GOBP_RESPONSE_TO_VIRUS	GOBP_RESPONSE_TO_VIRUS	1.85689e-10	9.73121	5.31656e-08	MDAMB231
REACTOME_INTERFERON_ALPHA_BETA_SIGNALING	REACTOME_INTERFERON_ALPHA_BETA_SIGNALING	3.01014e-11	10.5214	6.33714e-10	MDAMB231
GOBP_NEGATIVE_REGULATION_OF_VIRAL_GENOME_REPLICATION	GOBP_NEGATIVE_REGULATION_OF_VIRAL_GENOME_REPLICATION	1.15987e-14	13.9356	1.7337e-12	HCC38
REACTOME_INTERFERON_ALPHA_BETA_SIGNALING	REACTOME_INTERFERON_ALPHA_BETA_SIGNALING	1.50065e-16	15.8237	4.34399e-15	HCC38
GOBP_DEFENSE_RESPONSE_TO_SYMBIONT	GOBP_DEFENSE_RESPONSE_TO_SYMBIONT	2.13892e-18	17.6698	4.79569e-16	HCC38
GOBP_RESPONSE_TO_VIRUS	GOBP_RESPONSE_TO_VIRUS	4.315e-20	19.365	1.93494e-17	HCC38
REACTOME_INTERFERON_SIGNALING	REACTOME_INTERFERON_SIGNALING	6.50927e-21	20.1865	3.76852e-19	HCC38
