# Supplementary material for: An inflamed tumor cell subpopulation promotes chemotherapy resistance in triple negative breast cancer
Source: Sci Rep. 2024 Feb 14;14:3694. doi: 10.1038/s41598-024-53999-w (PMC10866903; doi:10.1038/s41598-024-53999-w)
Supplement: Supplementary file 3 — Supplementary Information 3. [file 41598_2024_53999_MOESM3_ESM.xlsx]

## Sheet: MCF7 C4 BASAL GENE SET
HUPER_BREAST_BASAL_VS_LUMINAL_UP Gene Set
NAME	SYMBOL	RANK IN GENE LIST	RANK METRIC SCORE	RUNNING ES	CORE ENRICHMENT
row_0	S100A9	4	326.547	0.0260496	Yes
row_1	S100A8	10	248.412	0.0520327	Yes
row_2	S100P	14	192.913	0.0781488	Yes
row_3	S100A7	15	188.273	0.104465	Yes
row_4	AQP3	24	108.98	0.130248	Yes
row_5	AKR1C1	44	57.743	0.155299	Yes
row_6	SLPI	68	32.5529	0.180085	Yes
row_7	GPX2	90	19.8233	0.205003	Yes
row_8	PI3	110	15.2652	0.230054	Yes
row_9	AMIGO2	223	3.50422	0.248917	Yes
row_10	SPRR1B	295	2.09093	0.270508	Yes
row_11	PTGES	404	1.11222	0.289637	Yes
row_12	SERPINE2	423	1.02154	0.314754	Yes
row_13	SDC1	470	0.835644	0.338009	Yes
row_14	S100A2	488	0.762923	0.363194	Yes
row_15	RHCG	541	0.650937	0.386049	Yes
row_16	SPRR1A	549	0.61442	0.411899	Yes
row_17	DST	723	0.334373	0.426702	Yes
row_18	KRT16	1006	0.167416	0.434252	Yes
row_19	JAG1	1065	0.143781	0.456708	Yes
row_20	FLRT3	1475	0.0634337	0.455806	Yes
row_21	TRIM29	1492	0.0618965	0.481057	Yes
row_22	TP63	2156	0.0254164	0.463252	No
row_23	PTHLH	2306	0.0200655	0.479652	No
row_24	NDRG1	3082	0.00806031	0.454394	No
row_25	GJB5	3313	0.00612391	0.465404	No
row_26	HTRA1	3843	0.00337033	0.456517	No
row_27	FEZ1	5682	0.000103428	0.360519	No
row_28	ITGA6	5970	1.44539e-07	0.367736	No
row_29	IVL	6409	-0.000212678	0.364905	No
row_30	CLCA2	7232	-0.0005628	0.336519	No
row_31	SFN	7307	-0.000612687	0.35791	No
row_32	PKP1	10963	-0.0193461	0.140997	No
row_33	CSTA	10992	-0.019949	0.16545	No
row_34	FABP5	12319	-0.0731671	0.103524	No
row_35	CXCL14	13178	-0.195978	0.0727427	No
row_36	CA12	14459	-1.64141	0.0138785	No
row_37	SLC39A6	14794	-4.38379	0.0179677	No

## Sheet: SKBR3 C6 EMT GENE SET
HALLMARK_EPITHELIAL_MESENCHYMAL Gene Set
NAME	SYMBOL	RANK IN GENE LIST	RANK METRIC SCORE	RUNNING ES	CORE ENRICHMENT
row_0	TFPI2	1	514	0.00826456	Yes
row_1	SERPINE1	2	513	0.0165979	Yes
row_2	TAGLN	3	512	0.0249312	Yes
row_3	MYL9	5	510	0.0331958	Yes
row_4	TPM1	11	336.269	0.0411852	Yes
row_5	DKK1	14	287.685	0.049381	Yes
row_6	FN1	17	213.361	0.0575768	Yes
row_7	CALD1	22	176.186	0.065635	Yes
row_8	ACTA2	31	135.156	0.0734182	Yes
row_9	CD44	37	128.525	0.0814076	Yes
row_10	PMEPA1	51	79.0633	0.0888469	Yes
row_11	TPM4	59	61.1969	0.0966988	Yes
row_12	NT5E	61	54.1418	0.104963	Yes
row_13	IL32	62	54.0713	0.113297	Yes
row_14	SAT1	76	43.1755	0.120736	Yes
row_15	QSOX1	116	24.2973	0.126387	Yes
row_16	FLNA	122	21.1601	0.134376	Yes
row_17	ITGA2	124	20.5574	0.142641	Yes
row_18	GLIPR1	126	20.1577	0.150906	Yes
row_19	OXTR	146	16.4637	0.157932	Yes
row_20	ITGAV	152	15.7632	0.165922	Yes
row_21	THBS1	166	12.723	0.173361	Yes
row_22	GADD45A	171	12.2545	0.181419	Yes
row_23	INHBA	186	10.0761	0.18879	Yes
row_24	FBLN1	195	9.517	0.196573	Yes
row_25	MGP	201	9.01814	0.204562	Yes
row_26	CD59	202	8.80614	0.212895	Yes
row_27	IGFBP3	211	8.24438	0.220679	Yes
row_28	TNFRSF12A	216	7.89399	0.228737	Yes
row_29	PLAUR	218	7.79306	0.237001	Yes
row_30	FERMT2	242	5.75599	0.243753	Yes
row_31	LAMC2	398	2.38676	0.241426	Yes
row_32	GADD45B	400	2.37978	0.249691	Yes
row_33	BASP1	412	2.30134	0.257267	Yes
row_34	TNFRSF11B	483	1.64552	0.260786	Yes
row_35	TIMP1	529	1.40745	0.266025	Yes
row_36	SDC1	539	1.37626	0.273739	Yes
row_37	SDC4	631	1.03977	0.275814	Yes
row_38	FSTL1	681	0.907187	0.280777	Yes
row_39	PFN2	684	0.897504	0.288973	Yes
row_40	TNFAIP3	735	0.780885	0.293868	Yes
row_41	MYLK	770	0.72356	0.299862	Yes
row_42	CAP2	827	0.633929	0.304344	Yes
row_43	CAPG	856	0.599584	0.310752	Yes
row_44	COPA	858	0.59762	0.319017	Yes
row_45	ITGB1	934	0.51568	0.322192	Yes
row_46	IL6	1088	0.382461	0.320002	Yes
row_47	CXCL1	1152	0.345238	0.324003	Yes
row_48	CADM1	1280	0.276955	0.323602	Yes
row_49	FSTL3	1358	0.24604	0.326639	Yes
row_50	PLOD2	1455	0.214711	0.32837	Yes
row_51	VIM	1457	0.213872	0.336635	Yes
row_52	CALU	1586	0.182906	0.336165	Yes
row_53	COL12A1	1733	0.150063	0.334457	Yes
row_54	NOTCH2	1758	0.147425	0.341139	Yes
row_55	FBLN2	1807	0.138694	0.346172	Yes
row_56	PPIB	1818	0.136442	0.353817	Yes
row_57	COL4A2	1830	0.134587	0.361394	Yes
row_58	TGFBI	1972	0.11346	0.36003	Yes
row_59	DST	2151	0.0925968	0.356121	Yes
row_60	PLOD1	2179	0.0888309	0.362597	Yes
row_61	PVR	2320	0.0750346	0.361302	No
row_62	ITGA5	2968	0.0342588	0.325138	No
row_63	FUCA1	3228	0.0262105	0.315658	No
row_64	CTHRC1	3385	0.0215264	0.313262	No
row_65	LOXL1	3516	0.0188453	0.312655	No
row_66	FBN1	3532	0.0184582	0.319956	No
row_67	IL15	3710	0.0148172	0.316116	No
row_68	SPOCK1	3990	0.0109106	0.305261	No
row_69	SCG2	4070	0.0100754	0.308161	No
row_70	LOXL2	4089	0.0098457	0.315257	No
row_71	VEGFA	4526	0.00567754	0.293604	No
row_72	TGM2	4711	0.00433783	0.289282	No
row_73	LAMA3	5095	0.00200632	0.271275	No
row_74	SERPINH1	5228	0.00139889	0.27053	No
row_75	MATN3	5385	0.000834843	0.268134	No
row_76	TPM2	5444	0.000648055	0.272478	No
row_77	PMP22	5484	0.000563623	0.278129	No
row_78	ADAM12	5623	0.000292188	0.276972	No
row_79	VEGFC	5737	9.94839e-05	0.277533	No
row_80	COL5A1	6113	-0.000141237	0.260076	No
row_81	IGFBP4	6134	-0.000146238	0.267033	No
row_82	FBN2	6340	-0.000195634	0.261268	No
row_83	LRP1	6355	-0.000199234	0.268638	No
row_84	SLIT3	6649	-0.000260623	0.25682	No
row_85	FAS	6699	-0.000271048	0.261784	No
row_86	COL16A1	6831	-0.000310054	0.261107	No
row_87	ENO2	6868	-0.000319633	0.266965	No
row_88	BGN	7073	-0.000382216	0.261268	No
row_89	FBLN5	7388	-0.000493884	0.248006	No
row_90	NNMT	7492	-0.000532397	0.249255	No
row_91	SNTB1	7584	-0.000583928	0.25133	No
row_92	COL5A2	7670	-0.000623634	0.253817	No
row_93	TIMP3	7693	-0.000631621	0.260637	No
row_94	GPC1	7886	-0.000736661	0.255766	No
row_95	ANPEP	8042	-0.000836768	0.253439	No
row_96	ECM1	8392	-0.00112708	0.237769	No
row_97	BMP1	8642	-0.00140101	0.228978	No
row_98	DAB2	8705	-0.00147941	0.233047	No
row_99	PLOD3	9239	-0.00227273	0.204723	No
row_100	MAGEE1	9271	-0.00233088	0.210924	No
row_101	SLC6A8	9323	-0.00242229	0.21575	No
row_102	WIPF1	9627	-0.00305864	0.203244	No
row_103	COLGALT1	9717	-0.00327983	0.205456	No
row_104	PCOLCE	9735	-0.00334652	0.21262	No
row_105	WNT5A	9788	-0.00351308	0.217377	No
row_106	ITGB5	9914	-0.00382459	0.217114	No
row_107	COL1A1	9930	-0.00385604	0.224415	No
row_108	MXRA5	10237	-0.00480653	0.211703	No
row_109	EMP3	10670	-0.00655188	0.190326	No
row_110	SGCB	10991	-0.00827693	0.176651	No
row_111	LGALS1	11206	-0.00971481	0.170266	No
row_112	CRLF1	11317	-0.0106356	0.171034	No
row_113	APLP1	13016	-0.0468308	0.062586	No
row_114	IGFBP2	13018	-0.0468811	0.0708505	No
row_115	MEST	13977	-0.226046	0.0132967	No
row_116	RHOB	14163	-0.39031	0.00890649	No
row_117	JUN	14410	-1.04765	0.000320977	No
row_118	MCM7	14473	-1.47183	0.00439021	No
row_119	ID2	14596	-4.23499	0.0043329	No
