# Supplementary material for: An inflamed tumor cell subpopulation promotes chemotherapy resistance in triple negative breast cancer
Source: Sci Rep. 2024 Feb 14;14:3694. doi: 10.1038/s41598-024-53999-w (PMC10866903; doi:10.1038/s41598-024-53999-w)
Supplement: Supplementary file 4 — Supplementary Information 4. [file 41598_2024_53999_MOESM4_ESM.xlsx]

## Sheet: Sheet1
MODULE	NAME	NO. GENES	GENES
module_22	Basal	259	ABTB2	ACAN	ACE2	ACOT9	ACSL4	ACTG2	ADAMTS1	ADAMTS3	AGPAT4	ALDH1A3	ANKRD35	ANXA1	ANXA8L1	ARHGAP21	ARHGEF4	ARPP21	ART3	B3GNT5	BBOX1	BCL11A	BMP2	BOC	BPI	BTG3	C10ORF90	C1QL2	C21ORF91	C2ORF88	C9ORF72	CAMK1G	CAPN6	CCDC71L	CCDC82	CDH3	CDK6	CHD2	CHODL	CHRM2	CHST2	CHST3	CHST4	CLCN4	CMTM7	CNGA1	CNTNAP3	CPNE8	CRYAB
module_12	EMT	323	ACTA2	ADAM12	ADAMTS12	ADAMTS16	ADAMTS2	ADAMTS6	AEBP1	AGA	ANGPTL2	ANTXR1	ANTXR2	APCDD1	ARHGAP28	ARHGEF40	ARNT	ASPN	ATP9A	AXL	BGN	BMP1	BNC2	C14ORF37	C1QTNF3	C1QTNF5	C1QTNF6	C1S	C8ORF22	CALD1	CCDC8	CCDC80	CCER1	CCND2	CD248	CDH11	CEMIP	CFH	CFHR3	CHRNA7	CHSY3	CILP2	CLEC11A	CLMP	CMTM3	CNIH3	CNN1	COL10A1	COL11A1
module_58	ISG	41	BATF2	BST2	C19ORF66	DDX58	DDX60	DDX60L	DHX58	DTX3L	HERC5	HERC6	IFI35	IFI44	IFI44L	IFI6	IFIH1	IFIT1	IFIT2	IFIT3	IFIT5	ISG15	MX1	MX2	OAS1	OAS2	OAS3	OASL	PARP12	PARP14	PARP9	PLSCR1	PSMB8	RNF213	RSAD2	RTP4	SAMD9	SP110	TRIM21	UBE2L6	USP18	XAF1	ZNFX1
Liu, et al. ISG	Liu, et al. ISG	38	ADAR	BST2	CASP1	CMPK2	CXCL10	DDX60	DHX58	EIF2AK2	EPSTI1	GBP4	HERC6	IFI35	IFIH1	IFIT2	IFIT3	IRF7	ISG15	ISG20	MX1	NMI	OASL	OGFR	PARP12	PARP14	PNPT1	PSME2	RSAD2	RTP4	SAMD9L	SP110	STAT2	TDRD7	TRAFD1	TRIM14	TRIM21	TRIM25	UBE2L6	USP18
Webber, et al., ISG	Webber, et al., ISG	59	ANXA10	BACE2	BATF2	BST2	C12ORF43	C19ORF66	DDX58	DDX60	DDX60L	DHX58	DTX3L	ENDOV	FAM3B	HERC3	HERC5	HERC6	HNF1A	IFI35	IFI44	IFI44L	IFI6	IFIH1	IFIT1	IFIT1B	IFIT2	IFIT3	IFIT5	ISG15	LIPA	MX1	MX2	NAP1L5	NPTX1	OAS1	OAS2	OAS3	OASL	PARP12	PARP14	PARP9	PIGY	PLAC4	PLSCR1	PLSCR5	PPM1K	PSMB8	PTGFR
[truncated: 276 more columns]
