# Supplementary material for: An inflamed tumor cell subpopulation promotes chemotherapy resistance in triple negative breast cancer
Source: Sci Rep. 2024 Feb 14;14:3694. doi: 10.1038/s41598-024-53999-w (PMC10866903; doi:10.1038/s41598-024-53999-w)
Supplement: Supplementary file 5 — Supplementary Information 5. [file 41598_2024_53999_MOESM5_ESM.xlsx]

## Sheet: HCC38 HLAHI vs HLALO
ISG Module Gene Set
NAME	SYMBOL	RANK IN GENE LIST	RANK METRIC SCORE	RUNNING ES	CORE ENRICHMENT
row_0	OASL	4	108.116	0.0247561	Yes
row_1	IFIT3	5	95.8194	0.0497561	Yes
row_2	DDX60	13	67.7958	0.0743292	Yes
row_3	HERC5	18	52.239	0.0990853	Yes
row_4	DDX58	22	44.5298	0.123902	Yes
row_5	ISG15	23	43.3681	0.148902	Yes
row_6	RSAD2	25	39.0332	0.173841	Yes
row_7	IFIT2	32	33.2072	0.198475	Yes
row_8	IFIT1	34	32.6871	0.223414	Yes
row_9	BST2	48	26.4561	0.247622	Yes
row_10	OAS2	55	23.9048	0.272256	Yes
row_11	HERC6	66	21.3691	0.296646	Yes
row_12	IFIH1	89	17.3899	0.320304	Yes
row_13	IFI44	93	17.0386	0.345121	Yes
row_14	SAMD9	100	15.5295	0.369755	Yes
row_15	RTP4	139	12.2251	0.392438	Yes
row_16	OAS1	177	9.97008	0.415182	Yes
row_17	IFI44L	244	7.28443	0.436157	Yes
row_18	IFI6	320	5.43406	0.456583	Yes
row_19	USP18	336	5.11812	0.480668	Yes
row_20	ZNFX1	353	4.79737	0.504693	Yes
row_21	DHX58	409	4.03641	0.526339	Yes
row_22	PARP14	483	3.34309	0.546887	Yes
row_23	PSMB8	507	3.22075	0.570484	Yes
row_24	PARP9	694	2.11161	0.584141	Yes
row_25	OAS3	711	2.04804	0.608166	Yes
row_26	UBE2L6	1191	1.07577	0.603955	Yes
row_27	MX1	1227	1.01883	0.62682	Yes
row_28	DTX3L	1373	0.900438	0.642978	Yes
row_29	DDX60L	1533	0.781899	0.658281	Yes
row_30	XAF1	1892	0.550932	0.66145	Yes
row_31	PARP12	2252	0.435743	0.664557	Yes
row_32	IFIT5	2289	0.423483	0.687361	Yes
row_33	RNF213	2844	0.266331	0.678577	No
row_34	IFI35	3219	0.203539	0.680769	No
row_35	BATF2	4765	0.0640183	0.61155	No
row_36	PLSCR1	5098	0.0488817	0.616304	No
row_37	TRIM21	5409	0.0383375	0.622399	No
row_38	SP110	5907	0.0241868	0.61709	No
row_39	MX2	13665	-0.0994445	0.169045	No

## Sheet: MDA-MB-468 HLAHI vs HLALO
ISG Module Gene Set
NAME	SYMBOL	RANK IN GENE LIST	RANK METRIC SCORE	RUNNING ES	CORE ENRICHMENT
row_0	IFIT3	233	5.59584	0.00991812	Yes
row_1	PSMB8	235	5.554	0.0348534	Yes
row_2	OASL	252	5.06728	0.0588177	Yes
row_3	OAS3	284	4.55301	0.0818111	Yes
row_4	IFI6	330	3.84169	0.103898	Yes
row_5	IFI35	436	2.7841	0.122102	Yes
row_6	IFI44	794	1.43428	0.123993	Yes
row_7	IFI44L	799	1.42677	0.148735	Yes
row_8	IFIT1	808	1.40629	0.173217	Yes
row_9	DDX60L	828	1.35518	0.196987	Yes
row_10	HERC6	877	1.30333	0.21888	Yes
row_11	RTP4	893	1.26777	0.242909	Yes
row_12	OAS2	941	1.19694	0.264867	Yes
row_13	XAF1	1068	0.995711	0.281711	Yes
row_14	UBE2L6	1228	0.858174	0.296419	Yes
row_15	IFIT2	1263	0.84984	0.319218	Yes
row_16	SAMD9	1316	0.789672	0.340852	Yes
row_17	IFIH1	1473	0.65341	0.355754	Yes
row_18	ISG15	1577	0.579903	0.374087	Yes
row_19	PARP14	1883	0.482639	0.379345	Yes
row_20	HERC5	1887	0.479076	0.404151	Yes
row_21	MX1	1914	0.463434	0.427468	Yes
row_22	DDX60	2124	0.381033	0.438939	Yes
row_23	RSAD2	2316	0.31645	0.451576	Yes
row_24	DHX58	2337	0.309775	0.475282	Yes
row_25	BST2	2352	0.305437	0.499375	Yes
row_26	DDX58	2377	0.299704	0.522822	Yes
row_27	SP110	2713	0.240286	0.526138	Yes
row_28	DTX3L	2824	0.21606	0.544017	Yes
row_29	PARP9	3081	0.176657	0.552447	Yes
row_30	BATF2	4073	0.0849475	0.5133	No
row_31	PLSCR1	4400	0.0674617	0.517199	No
row_32	TRIM21	5173	0.0344031	0.492228	No
row_33	RNF213	5447	0.0272663	0.499557	No
row_34	IFIT5	5798	0.0191722	0.501901	No
row_35	ZNFX1	7083	0.00275958	0.443789	No
row_36	PARP12	7612	0.000412	0.434612	No
row_37	MX2	10680	-0.0250116	0.261088	No
row_38	OAS1	11795	-0.065418	0.21398	No
row_39	USP18	13486	-0.254422	0.129588	No
